# Supplementary material for: Integrated Multi-Omics Analysis Identifies SRI as a Critical Target Promoting Gastric Cancer Progression and Associated with Poor Prognosis
Source: Cancers (Basel). 2025 Oct 29;17(21):3483. doi: 10.3390/cancers17213483 (PMC12610080; doi:10.3390/cancers17213483)
Supplement: Supplementary file 1 [file cancers-17-03483-s001.zip › Supplementary_tables.xlsx]

## Sheet: TableS1
Table S1. Primer and siRNA sequences used in this study.
SRI_F	CTGGGCTGTACTGAATGGCTG
SRI_R	CATTGTTGTCAGGGCCTTCTG
GAPDH_F	TGTTGCCATCAATGACCCCTT
GAPDH_R	CTCCACGACGTACTCAGCG
siSRI-1	GAUCCGCUGUAUGGUUACUTT
siSRI-2	GCCGGCUUAUGGUUUCAAUTT

## Sheet: TableS2
Table S2. Marker genes for malignant epithelial cell subpopulations
gene	p_val	avg_log2FC	pct.1	pct.2	p_val_adj	cluster
HIST1H2AM	0	2.08008	0.419	0.105	0	0
Z93241.1	0	1.86145	0.404	0.098	0	0
SQSTM1	0	1.85063	0.871	0.719	0	0
JUN	0	1.73564	0.932	0.709	0	0
ELF3	0	1.7016	0.933	0.755	0	0
NEAT1	0	1.50377	0.927	0.738	0	0
IER2	0	1.41693	0.822	0.67	0	0
PPP1R15A	0	1.33229	0.782	0.551	0	0
MALAT1	0	1.26801	0.995	0.93	0	0
FOSB	8.12207764133374e-306	1.34529	0.768	0.525	1.90438354456352e-301	0
EGR1	4.5161236112246e-302	1.48289	0.705	0.442	1.05889550312383e-297	0
CSKMT	1.0832254257893e-295	1.76809	0.46	0.17	2.53983865584818e-291	0
GADD45B	1.30961939679512e-282	1.60321	0.622	0.355	3.07066459966551e-278	0
SNHG12	1.14749932824952e-277	1.76517	0.579	0.328	2.69054167494665e-273	0
ZFP36L2	3.94633783941116e-277	1.41104	0.76	0.611	9.25297833206735e-273	0
JUNB	6.36271834047587e-276	1.21933	0.826	0.668	1.49186656929138e-271	0
PIK3R3	1.36729029614804e-270	1.6902	0.393	0.125	3.20588555737832e-266	0
HSPA1B	9.04762356698354e-269	1.48291	0.787	0.604	2.12139629775063e-264	0
HIST1H4C	3.47681150175711e-263	1.89617	0.644	0.42	8.1520799281699e-259	0
TNFRSF10D	1.70592439142338e-260	1.94666	0.399	0.14	3.9998809205704e-256	0
POLR2A	1.66059914957125e-255	1.77467	0.508	0.25	3.89360682599971e-251	0
NFKBIZ	1.13836683222023e-251	1.55885	0.605	0.365	2.66912871150678e-247	0
HIST1H2BB	1.39859919537189e-232	1.66121	0.256	0.052	3.27929553338848e-228	0
IER3	6.56471495674482e-221	1.26519	0.729	0.582	1.53922871590796e-216	0
BRD2	1.12337369479214e-215	1.48717	0.617	0.452	2.63397430217912e-211	0
HSPA2	1.05822033101687e-212	1.51133	0.297	0.082	2.48120921013525e-208	0
ID2	3.0803540362428e-208	1.63087	0.564	0.361	7.22250610877848e-204	0
HIST1H2AG	1.11356870377269e-206	1.57865	0.308	0.093	2.61098453973583e-202	0
MAFB	7.44875101032431e-206	1.84952	0.308	0.093	1.74650864939074e-201	0
FOS	1.45896645817352e-202	0.698483	0.893	0.749	3.42083865447945e-198	0
HEXIM1	3.81356313366891e-199	1.55878	0.464	0.237	8.9416614795135e-195	0
ATF3	1.85151133226348e-198	1.10474	0.691	0.474	4.34123862075817e-194	0
AC023157.3	7.0939779897438e-192	1.6376	0.375	0.15	1.66332501925523e-187	0
RND3	5.25968407491844e-188	1.64203	0.469	0.256	1.23323812504613e-183	0
SOX4	4.74474609991893e-186	1.82379	0.558	0.373	1.11250061804799e-181	0
BTG1	3.75950464599334e-182	1.37815	0.639	0.522	8.81491054346059e-178	0
MED29	2.60977407657053e-181	1.63607	0.43	0.223	6.11913727733493e-177	0
PLK2	2.99041939527147e-180	1.52042	0.434	0.219	7.01163635609301e-176	0
KLF5	9.78445176972533e-179	1.41975	0.627	0.505	2.2941604064475e-174	0
AC087623.3	2.64625256156515e-178	1.28597	0.257	0.071	6.2046683811018e-174	0
NR4A1	3.42709431451018e-177	1.30024	0.596	0.39	8.03550803923203e-173	0
PLK3	1.9239533975264e-174	1.56217	0.428	0.222	4.51109353118014e-170	0
NFKBIA	5.54908249836713e-170	1.08268	0.693	0.55	1.30109337339214e-165	0
UBC	9.63299533594279e-169	0.710567	0.911	0.88	2.25864841641851e-164	0
LMNA	5.22529407374441e-168	1.23474	0.719	0.648	1.22517470147085e-163	0
RSRP1	1.07404407007873e-164	1.30971	0.54	0.36	2.51831113111361e-160	0
KCNQ1OT1	2.78707482091152e-164	1.50894	0.431	0.228	6.53485433259123e-160	0
RASD1	8.58820114581045e-164	1.41263	0.322	0.124	2.01367552265818e-159	0
MICALL2	4.07854436670171e-159	1.2382	0.513	0.314	9.5629629766055e-155	0
SRSF7	2.08369274517113e-158	1.33974	0.597	0.484	4.88563437960274e-154	0
SAT1	2.73661053098331e-157	0.829396	0.834	0.785	6.41653071199658e-153	0
PMAIP1	1.73317779679144e-146	1.43096	0.43	0.246	4.06378198013689e-142	0
HIST1H2BG	3.56401129755489e-141	1.32565	0.256	0.088	8.35653728937695e-137	0
IFRD1	4.3205687190536e-141	1.41854	0.487	0.328	1.0130437475565e-136	0
SLC38A2	1.24297535348222e-140	1.28456	0.505	0.347	2.91440431130975e-136	0
SON	4.30558101129783e-137	1.16746	0.614	0.521	1.009529579719e-132	0
AC015912.3	1.18376505429472e-130	1.30899	0.458	0.287	2.77557392280483e-126	0
UGDH	6.75930354623055e-130	1.4479	0.474	0.323	1.58485390248468e-125	0
BTG2	8.52780452564164e-128	1.1988	0.528	0.378	1.99951432712719e-123	0
HSPA1A	3.88836404821913e-124	1.42423	0.631	0.502	9.11704718385938e-120	0
AHNAK	3.83715498589038e-122	1.27174	0.595	0.481	8.99697729541718e-118	0
ZFP36	2.94581441860203e-118	0.845217	0.711	0.604	6.90705106729619e-114	0
TENT5A	4.03351466370072e-118	1.41344	0.481	0.335	9.45738183197908e-114	0
ARGLU1	1.8291877407407e-115	1.18674	0.545	0.428	4.28889649571472e-111	0
ACADVL	3.93520895974972e-113	0.937919	0.642	0.589	9.22688444792516e-109	0
CYP3A5	3.11921479840656e-108	0.893887	0.59	0.47	7.31362293782387e-104	0
RHOB	4.51125199266262e-106	0.920016	0.651	0.548	1.0577532547196e-101	0
TCTA	8.21584365810456e-103	1.32083	0.314	0.165	1.92636886251578e-98	0
KLF6	1.36947356533149e-102	0.942118	0.689	0.609	3.21100466863275e-98	0
ANKRD37	1.62324858918271e-102	1.31694	0.39	0.24	3.8060309670567e-98	0
MUC5AC	7.64332074250374e-102	0.81543	0.699	0.535	1.79212941449485e-97	0
DDX5	8.49346173442627e-99	0.985229	0.634	0.6	1.99146197287093e-94	0
SGK1	7.87992930893409e-98	1.18407	0.353	0.198	1.84760702506578e-93	0
RRBP1	7.70935560287709e-95	0.854631	0.656	0.63	1.80761260820659e-90	0
NUFIP2	2.93754397820877e-93	1.20048	0.358	0.22	6.8876593657061e-89	0
PLEC	4.6773863068451e-93	1.1783	0.559	0.46	1.09670676736597e-88	0
ANKRD36C	5.45289687331637e-92	1.17097	0.432	0.273	1.27854072988649e-87	0
KLF4	9.1315305821552e-92	1.02173	0.577	0.488	2.14106997559793e-87	0
RBM39	4.07205396589854e-91	0.957024	0.59	0.552	9.54774493384231e-87	0
AREG	3.62455659593096e-87	1.06382	0.469	0.337	8.49849785047931e-83	0
CAPN8	1.94091073038342e-84	0.8093	0.585	0.467	4.55085338953002e-80	0
YME1L1	8.79680403149268e-84	1.24893	0.433	0.332	2.06258664126409e-79	0
AL118516.1	1.18455426354358e-82	1.15335	0.25	0.122	2.77742438173063e-78	0
HSP90AA1	7.30290559064997e-82	0.834739	0.836	0.824	1.7123122738397e-77	0
DUSP1	4.81802281828064e-81	0.837069	0.594	0.498	1.12968181020226e-76	0
CEMIP2	4.99494355982072e-80	1.25515	0.387	0.27	1.17116441647116e-75	0
ERN2	6.69307037455583e-80	0.999785	0.446	0.328	1.56932421072211e-75	0
AHI1	2.30228242085912e-77	1.11054	0.294	0.165	5.39816159218839e-73	0
HES1	5.35660590340358e-77	1.23041	0.393	0.275	1.25596338617104e-72	0
TAF1D	3.46359401527052e-76	1.13365	0.485	0.418	8.12108888760478e-72	0
CXCL3	1.59525883174181e-74	1.10443	0.483	0.36	3.74040338278502e-70	0
HSPH1	4.05222797531311e-74	1.1368	0.471	0.381	9.50125893371665e-70	0
CCNL1	3.08756900705775e-71	0.967229	0.509	0.448	7.23942305084832e-67	0
CDC37	3.9349526386324e-69	1.02033	0.551	0.532	9.22628345180138e-65	0
ABCC3	1.11968644290786e-66	0.918454	0.461	0.367	2.62532880268605e-62	0
LDLR	1.67520999936988e-66	1.06569	0.428	0.339	3.92786488552255e-62	0
PPP1R10	2.99303817482963e-65	1.12926	0.361	0.257	7.01777660852303e-61	0
MAT2A	9.29886921205129e-65	1.17416	0.395	0.304	2.18030586414967e-60	0
CDKN2B	4.50956537235645e-63	1.0571	0.259	0.146	1.05735779285642e-58	0
LINC00511	1.02960175692764e-62	1.03539	0.266	0.153	2.41410723946823e-58	0
HOOK2	1.08741268153904e-59	0.97675	0.411	0.323	2.54965651440458e-55	0
RASEF	2.87576463007346e-58	0.999217	0.407	0.306	6.74280532813323e-54	0
WSB1	5.08412599897377e-58	1.0341	0.435	0.363	1.19207502297938e-53	0
AC020916.1	8.09975074539594e-58	1.07626	0.272	0.166	1.89914855727299e-53	0
ITGA6	5.75171709510764e-57	1.06424	0.478	0.436	1.34860510728989e-52	0
NARF	1.58014157742358e-56	1.12447	0.305	0.204	3.70495795658508e-52	0
MCL1	6.49310169203432e-56	1.01475	0.476	0.432	1.52243755373129e-51	0
SRRM2	2.71068044026955e-53	0.965361	0.509	0.48	6.35573242830001e-49	0
INTS6	1.43749994335805e-52	1.01145	0.259	0.158	3.37050611719161e-48	0
FUS	2.74948858437964e-52	0.965208	0.51	0.492	6.44672588379494e-48	0
CDKN1A	6.48619978289197e-52	0.893211	0.484	0.423	1.52081926309468e-47	0
RAB11FIP1	3.36905184798421e-51	1.00265	0.489	0.453	7.89941586796859e-47	0
INF2	5.51170157396876e-51	0.912791	0.438	0.369	1.29232866804845e-46	0
DDX3X	1.0734925719155e-50	1.03497	0.444	0.392	2.51701803337027e-46	0
SLC20A1	6.60034852890664e-47	1.07598	0.3	0.214	1.54758371957274e-42	0
TCF25	3.8116839398246e-46	0.874133	0.472	0.435	8.93725533370673e-42	0
CITED2	1.96693985176836e-45	0.993102	0.311	0.224	4.61188387044128e-41	0
UBB	1.31450598584733e-44	0.715142	0.748	0.804	3.08212218501624e-40	0
DNAJB1	2.02103645568615e-44	0.577154	0.596	0.536	4.73872417764731e-40	0
CLDN4	7.33556154498633e-43	0.921216	0.563	0.522	1.71996911545295e-38	0
HERPUD1	2.57877798181432e-42	0.911274	0.448	0.411	6.04646073396005e-38	0
RELB	2.21268891292235e-41	1.10743	0.317	0.246	5.18809169412904e-37	0
MXD1	2.31377542974285e-41	0.877008	0.391	0.319	5.42510925011807e-37	0
AFF4	5.2076377102563e-41	0.886659	0.339	0.262	1.22103481392379e-36	0
TRPM4	2.58199417881283e-40	0.935813	0.327	0.248	6.05400175106244e-36	0
HNRNPA2B1	2.54022017655046e-39	0.564366	0.657	0.703	5.95605424795787e-35	0
SPPL2B	2.95664873168475e-37	0.860601	0.307	0.23	6.93245428118123e-33	0
GLUD1	3.30040794032572e-37	1.27277	0.327	0.266	7.73846649768171e-33	0
IGHA1	7.5971712196725e-37	0.807808	0.362	0.272	1.78130873587661e-32	0
NXF1	3.81033004513606e-36	0.900483	0.26	0.183	8.93408085683051e-32	0
ASL	2.14064619877359e-35	0.84312	0.426	0.393	5.01917314226443e-31	0
IRF1	3.92982147062645e-34	0.898126	0.394	0.344	9.21425240217785e-30	0
AKAP13	2.2913803606583e-33	0.909865	0.372	0.32	5.37259953163552e-29	0
FOXA3	2.55659605451426e-33	0.96249	0.34	0.282	5.99445076901959e-29	0
CHCHD7	6.58691773989661e-33	1.06576	0.334	0.286	1.54443460247356e-28	0
STAT3	1.17392752154529e-31	0.952282	0.347	0.296	2.75250785976723e-27	0
ETS2	1.21223201253824e-31	0.904335	0.374	0.33	2.84232039979842e-27	0
H3F3B	1.38802394086471e-31	0.398187	0.783	0.823	3.25449973414548e-27	0
CD55	2.77454909795038e-31	0.560227	0.546	0.5	6.50548526996425e-27	0
SPAG9	1.17378284337845e-30	0.887351	0.297	0.234	2.75216863286946e-26	0
SULT1C2	1.87243982947823e-30	0.672193	0.476	0.439	4.3903096681776e-26	0
NASP	9.22191879300859e-30	0.987553	0.298	0.242	2.16226329939672e-25	0
CLASRP	4.96724709274705e-29	0.832137	0.262	0.197	1.1646704258364e-24	0
OXSR1	5.5005734971449e-29	0.888254	0.263	0.2	1.28971946787557e-24	0
TRA2A	8.19786626760474e-29	0.885455	0.329	0.283	1.92215370376528e-24	0
THUMPD3-AS1	1.03026524653627e-28	0.846294	0.303	0.246	2.4156629235536e-24	0
H2AFX	2.02099719810976e-28	0.963747	0.324	0.276	4.73863213040795e-24	0
KDM6B	1.10482579732024e-27	0.975291	0.254	0.194	2.59048504697676e-23	0
MTHFD2	2.43535150036876e-27	1.06109	0.332	0.296	5.71016866291464e-23	0
ARL14	1.13308630481916e-26	0.910981	0.361	0.314	2.65674745890949e-22	0
GLUL	3.82077336232621e-26	0.97001	0.344	0.299	8.95856730264626e-22	0
RBBP6	6.25349540267353e-26	0.948689	0.288	0.238	1.46625706706486e-21	0
HNRNPU	3.78144774938427e-25	0.847978	0.461	0.487	8.8663605379813e-21	0
SYTL2	7.56678731344158e-25	0.633469	0.358	0.299	1.77418462138265e-20	0
SPG7	8.12577646480489e-25	0.82894	0.283	0.233	1.9052508077028e-20	0
DDIT4	1.47167427377166e-24	0.714141	0.337	0.283	3.45063466971242e-20	0
AKAP9	1.93582858980281e-24	0.81685	0.385	0.362	4.53893729451066e-20	0
SERTAD1	5.2191039750684e-24	0.721608	0.427	0.413	1.22372330903429e-19	0
CDK5RAP3	9.57206246014711e-24	0.773572	0.378	0.353	2.24436148503069e-19	0
PNN	1.08436593096954e-23	0.893104	0.334	0.3	2.54251279834427e-19	0
CXCL2	3.30423627095821e-23	0.55536	0.349	0.281	7.74744278451573e-19	0
TNFRSF10B	3.3818280357237e-23	1.01076	0.269	0.224	7.92937219536137e-19	0
SNHG8	4.24646931148537e-23	0.843634	0.45	0.469	9.95669659463974e-19	0
HBEGF	4.55741992449587e-23	0.82018	0.296	0.247	1.06857824969655e-18	0
PRPF4B	6.62858737622932e-23	0.82766	0.301	0.255	1.55420488210449e-18	0
FNBP4	3.04054571074519e-22	0.862763	0.295	0.254	7.12916752798425e-18	0
LLGL2	3.58905013487758e-22	0.760169	0.388	0.369	8.41524585124746e-18	0
ACTN4	2.39247935536457e-21	0.727161	0.513	0.555	5.60964634452331e-17	0
CDK10	4.48190456958717e-21	0.815513	0.273	0.229	1.0508721644311e-16	0
AMD1	6.61689032693351e-21	0.895128	0.282	0.243	1.5514622749561e-16	0
PNPLA2	2.10395509030775e-20	0.749691	0.479	0.509	4.93314350024459e-16	0
TCIM	2.8504168936681e-20	0.91805	0.305	0.259	6.6833724905836e-16	0
TACSTD2	4.85952627798675e-20	0.745384	0.386	0.353	1.13941312639955e-15	0
IGKC	1.53727486309333e-19	0.312177	0.268	0.209	3.60444837149494e-15	0
VPS37B	2.60426429240893e-19	0.871806	0.317	0.291	6.10621848641121e-15	0
HSPB1	2.6737548618782e-19	0.563076	0.657	0.727	6.26915302464581e-15	0
AP1G2	1.13714885814104e-18	0.687719	0.25	0.202	2.66627292768329e-14	0
SRSF2	1.86048211461743e-18	0.816201	0.408	0.426	4.36227241414348e-14	0
JUND	6.85854153547292e-18	0.586567	0.488	0.507	1.60812223382234e-13	0
LGMN	9.58801383632057e-18	0.250632	0.154	0.259	2.24810160420208e-13	0
PHLDA2	9.81428610397611e-18	0.374437	0.621	0.629	2.30115566279928e-13	0
ILF3	1.1440829594528e-17	0.88326	0.349	0.345	2.68253131502899e-13	0
REL	1.42056035281386e-17	0.807727	0.278	0.245	3.33078785924266e-13	0
SFPQ	4.07127193770739e-17	0.791249	0.383	0.392	9.54591131234251e-13	0
MAFF	5.33637432187532e-17	0.777182	0.293	0.261	1.25121968725011e-12	0
IDI1	7.04595816865792e-16	0.807734	0.263	0.229	1.65206581180522e-11	0
LAMB3	8.01076695078442e-16	0.60021	0.429	0.427	1.87828452695042e-11	0
COPB2	1.08633036642027e-15	0.278527	0.196	0.315	2.5471188101456e-11	0
DDX18	1.12312875173996e-15	0.298293	0.214	0.34	2.63339998420468e-11	0
LTBR	2.23394046985831e-15	0.26916	0.195	0.311	5.23792021967679e-11	0
NOP58	3.42744476826998e-15	0.268605	0.178	0.285	8.03632974816263e-11	0
HIST1H2AC	7.57337185790976e-15	0.853119	0.282	0.255	1.7757284995241e-10	0
KLF2	8.45980645831692e-15	0.665088	0.327	0.3	1.98357082028157e-10	0
CRACR2B	8.49744985507211e-15	0.671893	0.359	0.349	1.99239706751876e-10	0
CCNL2	2.05226156226485e-14	0.74069	0.285	0.258	4.8119376850424e-10	0
MAP2K2	2.85890376143308e-14	0.251918	0.183	0.288	6.70327164943214e-10	0
RHOT2	8.18525518904476e-14	0.726619	0.253	0.222	1.91919678417532e-09	0
MUCL3	9.66527731473932e-14	0.357714	0.411	0.345	2.26621757198693e-09	0
TCIRG1	1.60565775588911e-13	0.56697	0.32	0.294	3.76478574023319e-09	0
TMC5	2.83017430416287e-13	0.757258	0.397	0.404	6.63590969097068e-09	0
GOLGB1	3.15318893831311e-13	0.836612	0.337	0.336	7.39328210366275e-09	0
IVNS1ABP	4.31829071570795e-13	0.823732	0.287	0.272	1.01250962411204e-08	0
ERICH1	6.41744282517221e-13	0.697212	0.256	0.228	1.50469781921813e-08	0
PNP	1.01816003482073e-12	0.788335	0.336	0.338	2.38727983364417e-08	0
GDF15	1.03188532199826e-12	0.54556	0.335	0.303	2.41946151448931e-08	0
PTOV1	2.01684630633647e-12	0.288934	0.196	0.303	4.72889953446711e-08	0
PRPF40A	3.37255738548582e-12	0.308548	0.205	0.316	7.9076353017486e-08	0
MST1R	4.86931304477221e-12	0.572328	0.254	0.221	1.14170782960774e-07	0
FAM50A	4.91883430003511e-12	0.293786	0.227	0.345	1.15331907832923e-07	0
PRRC2C	9.6150344649552e-12	0.68084	0.401	0.433	2.25443713099805e-07	0
HNRNPH3	1.09263899527873e-11	0.26919	0.175	0.268	2.56191065223003e-07	0
TPR	1.17694934091772e-11	0.341571	0.186	0.287	2.75959311964978e-07	0
SEMA3B	2.75244579331133e-11	0.648306	0.32	0.3	6.45365965157708e-07	0
CCDC12	5.56745542974185e-11	0.708105	0.309	0.306	1.30540127461157e-06	0
LUC7L3	8.00160997539107e-11	0.768659	0.291	0.281	1.87613749092994e-06	0
SF3B1	1.10672204704638e-10	0.305022	0.231	0.346	2.59493118370965e-06	0
MLPH	1.23159538718713e-10	0.547499	0.413	0.426	2.88772170433767e-06	0
TUBA1B	1.98984962357106e-10	0.369388	0.556	0.61	4.66560041238706e-06	0
EIF4A3	2.775854538934e-10	0.81554	0.283	0.277	6.50854613743855e-06	0
TRA2B	3.45034751734455e-10	0.74491	0.339	0.355	8.09002982391776e-06	0
EPS8L2	3.97410418619586e-10	0.612395	0.376	0.387	9.31808208537344e-06	0
LAMA3	4.11760336292545e-10	0.677205	0.295	0.279	9.65454460505129e-06	0
RNF213	7.95488362405672e-10	0.314038	0.358	0.341	1.86518156333258e-05	0
N4BP2L2	9.41585431771205e-10	0.660892	0.314	0.305	2.20773536187394e-05	0
EPHA2	1.30806971998413e-09	0.718422	0.304	0.302	3.06703107244679e-05	0
PNRC2	1.79214350881587e-09	0.315766	0.2	0.296	4.20203888512056e-05	0
DNM2	1.86619287039111e-09	0.560046	0.361	0.363	4.37566242320603e-05	0
HP1BP3	1.96420578318597e-09	0.284416	0.226	0.331	4.60547329983613e-05	0
MYADM	2.10694181954573e-09	0.262549	0.175	0.255	4.94014648428888e-05	0
NDRG1	2.31023868523884e-09	0.64869	0.307	0.302	5.4168166452795e-05	0
NDUFV1	3.22292551273357e-09	0.268329	0.279	0.408	7.55679344970639e-05	0
STAP2	3.49413839999601e-09	0.341826	0.174	0.258	8.19270630647064e-05	0
ST14	3.6095526000905e-09	0.250445	0.274	0.395	8.46331798143219e-05	0
PLXNB2	4.18630917522164e-09	0.600429	0.351	0.355	9.81563912314217e-05	0
EIF4E	5.29368325690556e-09	0.388539	0.169	0.251	0.000124121	0
EIF4G1	5.72888000271395e-09	0.264771	0.245	0.357	0.000134325	0
PTPRK	7.50622861370492e-09	0.736705	0.27	0.265	0.000175999	0
SLTM	8.59302427689279e-09	0.315787	0.21	0.306	0.000201481	0
EIF5B	9.10769632590655e-09	0.334081	0.245	0.358	0.000213548	0
ERBB3	1.25544795551495e-08	0.255086	0.221	0.318	0.000294365	0
EPS8	1.48762224711118e-08	0.704647	0.307	0.311	0.000348803	0
DDX39A	1.57381374422484e-08	0.75546	0.31	0.32	0.000369012	0
SRSF5	1.64144728428006e-08	0.625547	0.386	0.42	0.00038487	0
DDX17	1.98232307755739e-08	0.333997	0.264	0.379	0.000464795	0
DNAJB6	2.15272252211621e-08	0.301651	0.233	0.337	0.000504749	0
ITPR3	2.26373591985943e-08	0.551162	0.317	0.313	0.000530778	0
RBM47	3.4722086721509e-08	0.264052	0.245	0.35	0.000814129	0
UBA1	4.34014968463968e-08	0.301609	0.258	0.369	0.00101763	0
EZR	4.74614310135029e-08	0.424305	0.556	0.638	0.00111283	0
MIDN	8.76351176142508e-08	0.274302	0.23	0.328	0.00205478	0
GALE	9.67984006280909e-08	0.522555	0.391	0.417	0.00226963	0
SEC61A1	1.01243378436657e-07	0.330417	0.24	0.345	0.00237385	0
TAF7	1.37585332189091e-07	0.332267	0.184	0.264	0.00322596	0
GSDMD	1.67220988297383e-07	0.29687	0.23	0.325	0.00392083	0
EIF3A	1.7188953484557e-07	0.338742	0.253	0.367	0.00403029	0
SRSF1	1.93097884991157e-07	0.391125	0.184	0.266	0.00452757	0
C15orf48	1.9623009219967e-07	0.458412	0.445	0.463	0.00460101	0
MYH9	2.05700375983181e-07	0.310606	0.284	0.406	0.00482306	0
GCC2	2.06800719409258e-07	0.363047	0.234	0.334	0.00484886	0
TUBB4B	2.24255351322596e-07	0.325301	0.585	0.661	0.00525812	0
EIF5	3.62235894674322e-07	0.658832	0.415	0.477	0.00849335	0
PNISR	3.78444542004398e-07	0.747124	0.278	0.282	0.00887339	0
HNRNPH1	4.32981394797765e-07	0.643333	0.311	0.325	0.0101521	0
PKP3	5.02330936215617e-07	0.277075	0.289	0.408	0.0117782	0
FLOT1	5.48050759796066e-07	0.340707	0.212	0.302	0.0128501	0
SLC3A2	6.59383592465113e-07	0.320672	0.25	0.353	0.0154606	0
AUP1	1.74769272830784e-06	0.288637	0.339	0.488	0.0409782	0
NET1	1.78472638821577e-06	0.294965	0.245	0.343	0.0418465	0
BCL3	2.715144204247e-06	0.701477	0.255	0.254	0.063662	0
FBXW5	2.82313398109749e-06	0.291758	0.251	0.35	0.066194	0
VEGFA	3.57953005309779e-06	0.503879	0.263	0.253	0.0839292	0
IQGAP1	3.59025731343286e-06	0.319463	0.211	0.296	0.0841808	0
PIM3	8.45147832847499e-06	0.329306	0.214	0.295	0.198162	0
ABLIM1	8.96339037169837e-06	0.296846	0.258	0.354	0.210165	0
GMDS	9.03576089742408e-06	0.513967	0.431	0.488	0.211861	0
ANKRD11	1.15508158053024e-05	0.699945	0.257	0.259	0.270832	0
CUX1	1.26560774432294e-05	0.336005	0.181	0.25	0.296747	0
ZFAND5	1.69807617627235e-05	0.354351	0.234	0.324	0.398148	0
CSNK1D	2.14910113375038e-05	0.597408	0.283	0.292	0.5039	0
IRF3	2.17136837869657e-05	0.56599	0.26	0.263	0.509121	0
CENPX	2.2299769891736e-05	0.324347	0.299	0.411	0.522863	0
LMO7	2.87013451673804e-05	0.500146	0.378	0.4	0.67296	0
DNAJC1	3.38089484608484e-05	0.410546	0.223	0.31	0.792718	0
GAK	3.48407561611473e-05	0.528335	0.259	0.257	0.816911	0
SNRNP70	3.78839449018705e-05	0.63652	0.331	0.365	0.888265	0
SLC25A37	4.30582351482751e-05	0.587356	0.263	0.266	1	0
POR	5.55971455391285e-05	0.376159	0.208	0.286	1	0
RIOK3	5.72293949046696e-05	0.265388	0.26	0.347	1	0
CBLC	6.04315869096291e-05	0.372933	0.2	0.273	1	0
LPCAT4	6.38051304845193e-05	0.334854	0.227	0.305	1	0
DDX46	6.55146731615958e-05	0.369644	0.208	0.283	1	0
TRABD	7.07092675091239e-05	0.621531	0.269	0.278	1	0
DPP7	8.1520589732965e-05	0.471555	0.217	0.299	1	0
TMEM259	0.000178703	0.541053	0.283	0.294	1	0
EPS8L3	0.000179319	0.591046	0.288	0.303	1	0
LENG8	0.000182881	0.539673	0.276	0.284	1	0
ID1	0.000213097	0.409367	0.524	0.571	1	0
LSR	0.000215035	0.269849	0.385	0.527	1	0
FOXP1	0.00026661	0.409192	0.198	0.268	1	0
PABPC4	0.000349326	0.672654	0.246	0.258	1	0
BCLAF1	0.000381131	0.389621	0.197	0.265	1	0
SFN	0.000438293	0.390275	0.502	0.566	1	0
NCOA7	0.000472333	0.324198	0.209	0.273	1	0
NCOR1	0.000623524	0.631686	0.341	0.389	1	0
ZFAND2A	0.000682318	0.720592	0.278	0.296	1	0
TNFRSF14	0.00079595	0.353121	0.237	0.315	1	0
CEBPB	0.000832939	0.413908	0.199	0.265	1	0
HNRNPDL	0.000907078	0.333762	0.367	0.502	1	0
TCF7L2	0.00107549	0.27562	0.194	0.251	1	0
RBM25	0.00115821	0.612081	0.323	0.363	1	0
GSTK1	0.00161527	0.353819	0.358	0.487	1	0
TSC22D1	0.00180367	0.361533	0.246	0.323	1	0
FAM133B	0.00190248	0.414261	0.194	0.255	1	0
TNIP1	0.00224113	0.325576	0.2	0.259	1	0
MGAT4B	0.00271183	0.442708	0.21	0.275	1	0
HDLBP	0.00284404	0.30318	0.394	0.539	1	0
ACAA1	0.00298227	0.387198	0.26	0.346	1	0
ZFP36L1	0.00304768	0.510546	0.402	0.457	1	0
DSP	0.00310108	0.60531	0.383	0.449	1	0
BUD23	0.00326473	0.723285	0.324	0.375	1	0
SF1	0.00415072	0.422211	0.294	0.397	1	0
INTS11	0.00484594	0.477519	0.2	0.263	1	0
RBMX	0.00572869	0.491974	0.231	0.306	1	0
ARL6IP4	0.00584953	0.257224	0.398	0.542	1	0
NPDC1	0.00684823	0.3794	0.257	0.33	1	0
ABHD11	0.00690974	0.445591	0.204	0.266	1	0
SELENBP1	0.0071093	0.338152	0.256	0.329	1	0
PRSS22	0.00730928	0.652651	0.246	0.262	1	0
BAIAP2L1	0.00845176	0.507515	0.323	0.36	1	0
ZNF207	0.00857117	0.430929	0.246	0.325	1	0
RPL32	6.56773772820924e-268	0.916049	0.98	0.822	1.53993746513322e-263	1
RPS14	3.1846166060522e-258	0.898111	0.972	0.824	7.4669705562106e-254	1
RPS24	1.15887370704068e-257	0.963589	0.964	0.794	2.71721118089828e-253	1
RPL37	1.33004569695126e-254	0.913893	0.963	0.817	3.11855814564162e-250	1
RPL34	1.88271343772141e-244	0.943887	0.951	0.773	4.4143981974254e-240	1
RPS3A	9.78361767848313e-236	1.01547	0.926	0.723	2.29396483707394e-231	1
RPS28	5.25533736070613e-231	0.832502	0.976	0.841	1.23221895096477e-226	1
RPS12	2.76960653375508e-215	0.822712	0.985	0.876	6.49389643969553e-211	1
RPLP2	1.83413554159342e-211	0.705755	0.979	0.857	4.30049760437409e-207	1
RPS23	2.76873126768473e-211	0.864369	0.951	0.765	6.49184420334038e-207	1
RPL39	2.86698387538138e-211	0.85152	0.957	0.802	6.72221709260671e-207	1
RPL18A	2.23780840921314e-205	0.791734	0.983	0.892	5.24698937708205e-201	1
RPL10	2.93493870243226e-203	0.735444	0.987	0.898	6.88155077559292e-199	1
RPL23A	3.09668094637301e-201	0.846344	0.93	0.736	7.26078781496081e-197	1
RPL29	3.97148077277402e-199	0.77284	0.967	0.831	9.31193096792324e-195	1
RPS13	3.9430151395184e-197	0.827004	0.939	0.74	9.24518759762879e-193	1
RPL11	1.02918463129506e-196	0.752961	0.974	0.838	2.41312920499753e-192	1
RPL19	2.80709398434914e-196	0.783539	0.97	0.805	6.58179326510344e-192	1
RPLP1	8.6745430359068e-195	0.737269	0.987	0.91	2.03392010562907e-190	1
RPL35A	1.43598238743176e-193	0.779137	0.951	0.768	3.36694790381124e-189	1
RPL3	4.44694955848217e-193	0.911815	0.921	0.747	1.04267626297731e-188	1
RPS15A	2.19690557017072e-192	0.817989	0.958	0.782	5.15108449037929e-188	1
RPS8	3.61544679129227e-191	0.790896	0.974	0.831	8.47713809154299e-187	1
RPL36	3.21679697240345e-190	0.718508	0.978	0.881	7.54242386119437e-186	1
RPS27A	6.80408504111198e-190	0.797041	0.95	0.775	1.59535381958953e-185	1
RPS6	2.53529102563674e-189	0.858481	0.952	0.806	5.94449686781047e-185	1
RPL14	6.17324589835585e-187	0.789536	0.951	0.78	1.4474409657875e-182	1
RPS25	1.07683080250277e-181	0.813292	0.916	0.738	2.52484518262825e-177	1
RPL22	1.29611968137434e-181	0.830144	0.902	0.674	3.03901181691842e-177	1
RPS4X	1.21759133435179e-176	0.835743	0.924	0.705	2.85488640165464e-172	1
RPL37A	4.08425347846882e-173	0.765107	0.937	0.776	9.57634913096583e-169	1
RPS3	1.27918761612794e-171	0.749788	0.964	0.83	2.99931120353518e-167	1
RPL35	4.71216194051017e-170	0.718304	0.947	0.814	1.10486061019142e-165	1
RPS29	2.79128520207151e-164	0.857303	0.9	0.748	6.54472641329707e-160	1
RPL30	1.68015226674313e-163	0.760073	0.962	0.808	3.93945301983261e-159	1
RACK1	2.05227042196511e-163	0.824343	0.88	0.682	4.81195845838159e-159	1
RPL12	3.53761574088391e-162	0.719645	0.961	0.851	8.29464762765052e-158	1
RPS18	2.70319109237724e-161	0.753443	0.98	0.896	6.33817215429692e-157	1
GSTP1	1.78346613892354e-160	0.714541	0.963	0.838	4.18169305593403e-156	1
RPL8	4.76697822390719e-159	0.739361	0.978	0.855	1.11771338415952e-154	1
UBA52	1.76108488515897e-158	0.724992	0.91	0.74	4.12921573023224e-154	1
RPL15	1.02828970919486e-157	0.803985	0.898	0.708	2.41103088114919e-153	1
RPL7A	1.05747992595705e-157	0.728666	0.943	0.791	2.4794731823915e-153	1
RPS27	6.72991698517787e-157	0.627525	0.975	0.9	1.57796363551466e-152	1
RPL26	1.80375306681437e-156	0.862625	0.907	0.735	4.22925981575966e-152	1
EEF1A1	1.10127102350521e-154	0.789599	0.981	0.909	2.58215016881267e-150	1
RPL10A	5.43305967683649e-152	0.805337	0.876	0.697	1.27388950242785e-147	1
RPS26	3.18248903612123e-150	0.755965	0.911	0.762	7.46198204299344e-146	1
RPL13	1.38301993505059e-148	0.629367	0.989	0.91	3.24276684171313e-144	1
RPL9	1.47678198071886e-148	0.806648	0.85	0.659	3.4626107101915e-144	1
PPIA	5.04999043434973e-145	0.821797	0.909	0.719	1.18407125714198e-140	1
RPS21	9.54248772352374e-145	0.698713	0.952	0.788	2.23742709653461e-140	1
NACA	1.44962084428871e-143	0.836987	0.842	0.625	3.39892599360373e-139	1
RPL27	8.77256883400059e-142	0.798035	0.837	0.633	2.05690421450812e-137	1
RPL18	1.51495255583063e-141	0.663043	0.963	0.831	3.55210925765609e-137	1
RPLP0	1.03314631671259e-139	0.682061	0.957	0.833	2.42241816879601e-135	1
NME2	1.8418275149875e-138	0.822956	0.801	0.562	4.31853297439118e-134	1
RPL24	3.23967730119714e-138	0.702045	0.891	0.701	7.59607136811695e-134	1
RPL41	2.39527849562571e-137	0.788783	0.962	0.869	5.6162094886936e-133	1
RPL21	4.92749209591901e-137	0.783478	0.857	0.67	1.15534907173013e-132	1
RPL6	1.23131929104487e-133	0.776468	0.88	0.687	2.88707434171292e-129	1
RPL31	9.11091081814249e-133	0.691647	0.86	0.688	2.13623525952987e-128	1
RPL5	4.47369328055953e-131	0.835777	0.823	0.604	1.04894686349279e-126	1
RPL38	2.06869440882658e-128	0.796524	0.836	0.697	4.85046778037569e-124	1
RPS9	2.49290237149889e-127	0.695039	0.926	0.811	5.84510819045346e-123	1
TMSB10	3.05537294601612e-125	0.508384	0.987	0.939	7.16393294652399e-121	1
FAU	1.63667084807316e-123	0.582136	0.926	0.785	3.83750213747714e-119	1
RPS5	7.05535607541107e-123	0.746241	0.915	0.744	1.65426933900163e-118	1
RPL7	2.1934600513152e-120	0.821109	0.8	0.593	5.14300578231876e-116	1
RPS15	2.67489552385454e-120	0.549643	0.98	0.895	6.27182753478174e-116	1
ADH1C	1.21685062250416e-119	1.22996	0.448	0.221	2.85314965458551e-115	1
COX6B1	2.02645267137192e-119	0.680454	0.85	0.686	4.75142357856575e-115	1
ATP5F1E	2.2452056955306e-119	0.630563	0.916	0.763	5.26433379431059e-115	1
RPS7	8.82417345799511e-119	0.706364	0.887	0.676	2.06900395069611e-114	1
SERF2	4.20935273654976e-115	0.554232	0.956	0.875	9.86966936138823e-111	1
NDUFA4	1.08373170366505e-113	0.788443	0.755	0.543	2.54102572558345e-109	1
COX7C	5.6411297825991e-113	0.776657	0.779	0.603	1.32267570012601e-108	1
RPL17	2.3721629709063e-109	0.789274	0.822	0.646	5.562010517884e-105	1
RPSA	1.93627876054891e-108	0.688117	0.836	0.657	4.53999280985902e-104	1
COX7B	4.67256692717661e-107	0.745894	0.745	0.564	1.0955767674151e-102	1
RPL27A	6.05660913664384e-107	0.693563	0.841	0.709	1.42009314426888e-102	1
RPS16	4.75629316443583e-106	0.651423	0.931	0.779	1.11520805826527e-101	1
ATP5MC2	6.69583062694392e-106	0.75162	0.756	0.556	1.56997140709954e-101	1
RPS19	9.12805169166929e-104	0.602764	0.973	0.877	2.1402542801457e-99	1
RPL13A	1.26877399620738e-102	0.618483	0.922	0.83	2.97489438890745e-98	1
UQCRH	1.31052319494474e-101	0.760705	0.712	0.527	3.07278373518692e-97	1
BTF3	1.76040467253868e-100	0.771364	0.723	0.528	4.12762083570143e-96	1
RPL28	2.57800857549511e-100	0.501389	0.992	0.935	6.04465670696338e-96	1
UQCR10	1.45526151560359e-99	0.801526	0.734	0.546	3.41215167563574e-95	1
PFN1	1.05694335344473e-98	0.646719	0.892	0.743	2.47821508082186e-94	1
COX6C	4.76273664541892e-98	0.673146	0.795	0.594	1.11671886125137e-93	1
CYSTM1	2.79466240661646e-94	0.850695	0.877	0.783	6.55264494479361e-90	1
COX4I1	3.62274481320986e-94	0.563812	0.876	0.734	8.49424976353316e-90	1
ATP5MF	4.89860191018515e-93	0.720618	0.703	0.517	1.14857518988111e-88	1
GAPDH	7.68396396596622e-93	0.532003	0.945	0.813	1.8016590311001e-88	1
RPS11	1.62990754081041e-92	0.593175	0.861	0.734	3.82164421093817e-88	1
TSPO	2.55531828527015e-91	0.752847	0.72	0.573	5.99145478347292e-87	1
ATP5MG	3.96116416227874e-91	0.693932	0.752	0.584	9.28774161129497e-87	1
RPS2	2.15750316151918e-90	0.596273	0.934	0.802	5.05869766281403e-86	1
TMA7	5.92001570673123e-90	0.645939	0.787	0.623	1.38806608275727e-85	1
NDUFS5	2.08494987055584e-89	0.688643	0.704	0.543	4.88858196149228e-85	1
TOMM7	3.04843729907827e-89	0.734767	0.685	0.516	7.14767093514881e-85	1
DBI	1.34059175776705e-88	0.734358	0.697	0.534	3.1432854944364e-84	1
UQCRQ	1.61159985532607e-88	0.707621	0.763	0.605	3.77871818078304e-84	1
MIF	1.0698347230407e-87	0.594133	0.865	0.714	2.50844147511353e-83	1
TMSB4X	3.24019531849994e-86	0.707382	0.961	0.917	7.59728596328681e-82	1
ATP5MC3	2.21088887183135e-85	0.654019	0.726	0.546	5.18387113778297e-81	1
RPS17	2.35953805411621e-84	0.79758	0.643	0.48	5.53240887548628e-80	1
OST4	2.48420937831183e-83	0.702925	0.691	0.517	5.82472572932774e-79	1
UQCRB	5.85320761531248e-83	0.725474	0.695	0.533	1.37240158956232e-78	1
AGR2	1.68913347534378e-82	0.779676	0.905	0.844	3.96051125963857e-78	1
RPL4	1.96135805921556e-82	0.714153	0.719	0.555	4.59879624144271e-78	1
ATP5MD	1.37672751778617e-81	0.791386	0.688	0.525	3.22801301095323e-77	1
CHCHD2	5.93898798186158e-81	0.577251	0.83	0.664	1.39251451210708e-76	1
PFDN5	5.05596732466582e-80	0.631511	0.745	0.612	1.18547265861439e-75	1
FTL	2.32056698884873e-79	0.716499	0.933	0.81	5.44103341875361e-75	1
SEC61G	9.1256630670447e-79	0.718202	0.7	0.533	2.13969421932997e-74	1
S100A11	3.34085352430962e-77	0.521421	0.941	0.821	7.83329925844877e-73	1
TPT1	8.79812948897277e-77	0.411778	0.965	0.909	2.06289742127945e-72	1
COX5B	4.39293580310331e-76	0.537683	0.852	0.724	1.03001165775363e-71	1
APRT	1.04426591826841e-75	0.696435	0.645	0.492	2.44849029856393e-71	1
PPDPF	1.72587192559357e-75	0.552595	0.919	0.837	4.04665190393925e-71	1
SNRPD2	7.7110649205982e-75	0.610476	0.714	0.557	1.80801339193266e-70	1
EEF1B2	2.86762680913912e-74	0.615096	0.825	0.679	6.7237245793885e-70	1
COX7A2	3.00859724596699e-74	0.563649	0.747	0.572	7.0542579626188e-70	1
ATP5MPL	3.15407037433159e-73	0.703741	0.639	0.489	7.39534880669527e-69	1
RPL36A	2.12877586968302e-71	0.767838	0.638	0.486	4.99134078164577e-67	1
COX8A	9.95823447258355e-71	0.584435	0.76	0.593	2.33490723678666e-66	1
NDUFB2	1.14022691049394e-70	0.659252	0.658	0.515	2.67349003703514e-66	1
UQCR11	2.29212431430115e-68	0.598798	0.729	0.609	5.3743438797419e-64	1
TXN	3.47047121587423e-68	0.502252	0.819	0.643	8.13721385986031e-64	1
YBX1	1.19918790055799e-65	0.654691	0.701	0.557	2.81173587043832e-61	1
PRDX5	6.07548730421198e-65	0.567372	0.747	0.614	1.42451950821858e-60	1
PTMA	8.73342926227312e-64	0.404841	0.963	0.89	2.04772715912518e-59	1
PPIB	1.25026133366041e-63	0.677479	0.712	0.59	2.93148774903357e-59	1
UBL5	1.76541248285654e-62	0.586745	0.72	0.597	4.13936264855373e-58	1
SLC25A6	1.20989538620943e-58	0.640599	0.662	0.536	2.83684171204525e-54	1
CHCHD10	1.31416680577978e-57	0.620994	0.695	0.558	3.08132690951186e-53	1
NDUFA1	2.01777787705445e-57	0.563236	0.714	0.602	4.73108378832956e-53	1
ATP5ME	2.78337496579295e-56	0.69218	0.689	0.575	6.52617928229474e-52	1
ATP5PF	5.1891761918278e-56	0.666373	0.593	0.465	1.21670614169786e-51	1
EEF1G	6.87786983789003e-56	0.786297	0.549	0.403	1.61265414089008e-51	1
COX5A	8.93810733426158e-56	0.587064	0.634	0.495	2.09571802666431e-51	1
RPL23	1.44621048966482e-55	0.596297	0.658	0.529	3.39092973511711e-51	1
EIF3K	1.32539864060115e-54	0.61827	0.625	0.498	3.10766219261751e-50	1
SRP14	1.49221369746607e-53	0.581843	0.681	0.555	3.4987934564487e-49	1
HINT1	6.11533189449818e-53	0.563849	0.663	0.517	1.43386186930299e-48	1
FTH1	1.58091632971973e-52	0.338482	0.956	0.862	3.70677451829384e-48	1
H3F3A	3.86051445527118e-52	0.486534	0.826	0.683	9.05174824327433e-48	1
SLC25A5	2.08277193904288e-51	0.548613	0.681	0.528	4.88347536547383e-47	1
TMEM258	7.50687925822525e-51	0.597441	0.629	0.516	1.76013797967607e-46	1
GPX2	4.48982697090652e-50	0.658126	0.669	0.538	1.05272972986845e-45	1
POLR2L	4.50825663697347e-50	0.547159	0.746	0.647	1.05705093367117e-45	1
RPS10	6.28965225098236e-50	0.666513	0.577	0.461	1.47473476328783e-45	1
ATP5MC1	1.28552900221721e-49	0.628414	0.527	0.396	3.01417985149869e-45	1
PRDX2	1.27570984908406e-48	0.622609	0.573	0.445	2.9911568831474e-44	1
ATP5PD	2.19816742805269e-48	0.670568	0.528	0.415	5.15404316855514e-44	1
PRDX1	3.51008062619792e-48	0.5804	0.756	0.635	8.23008604424625e-44	1
NDUFB1	6.18851768678425e-47	0.749104	0.503	0.389	1.4510217420203e-42	1
MT1G	9.00626910825859e-47	1.06218	0.512	0.373	2.11169991781339e-42	1
MT1E	2.83709980924099e-46	0.819578	0.583	0.465	6.65214792272735e-42	1
ELOB	1.51845261875098e-45	0.446205	0.843	0.757	3.56031585518543e-41	1
CFL1	1.558229622489e-45	0.483803	0.854	0.754	3.65358099584995e-41	1
ATP5F1D	1.94231367500501e-45	0.46894	0.786	0.699	4.55414287378426e-41	1
TAGLN2	2.36606060947824e-45	0.521662	0.809	0.71	5.54770231104364e-41	1
ATP5IF1	2.61810083611296e-45	0.555394	0.684	0.582	6.13866103043406e-41	1
ALDOA	1.06102011453832e-44	0.518244	0.696	0.577	2.48777386255799e-40	1
EIF5A	1.40888326156476e-44	0.608195	0.571	0.451	3.3034085833909e-40	1
SEM1	2.48331501543984e-44	0.517672	0.647	0.526	5.82262871670179e-40	1
NDUFB11	3.61032394800633e-43	0.533659	0.6	0.493	8.46512656089043e-39	1
NPM1	1.36413797798185e-42	0.584044	0.677	0.573	3.19849431697403e-38	1
COX6A1	6.45988191121794e-42	0.453857	0.752	0.61	1.51464851172327e-37	1
RPL36AL	9.28838501865328e-42	0.463802	0.738	0.635	2.17784763532364e-37	1
MGST3	2.9327865765167e-41	0.598666	0.568	0.449	6.8765046859587e-37	1
S100A10	1.38715372229848e-40	0.490817	0.866	0.747	3.25245933267325e-36	1
SPINK1	2.44988250740014e-40	0.910897	0.645	0.572	5.74423951510111e-36	1
CYB5A	4.48254586743596e-40	0.701638	0.486	0.384	1.05102252953771e-35	1
IFITM3	4.4090975891798e-39	0.47223	0.657	0.516	1.03380111173499e-34	1
RPS20	8.57181231960762e-39	0.551346	0.618	0.523	2.0098328345784e-34	1
MINOS1	2.06573688492009e-38	0.534402	0.547	0.434	4.84353327407214e-34	1
SLIRP	5.8896376254944e-38	0.642156	0.489	0.384	1.38094333404967e-33	1
ARPC3	2.12548881613849e-37	0.591538	0.58	0.471	4.98363362719991e-33	1
ACTB	2.8780499477651e-37	0.349804	0.978	0.918	6.74816371252483e-33	1
SSR4	4.7010204034468e-37	0.437579	0.742	0.667	1.10224825399617e-32	1
SUMO2	1.87858912964792e-36	0.585566	0.542	0.431	4.40472793228548e-32	1
SEC61B	2.25173388684402e-36	0.592703	0.57	0.461	5.27964044448318e-32	1
RPS27L	3.09446130454904e-36	0.520331	0.611	0.511	7.25558342077614e-32	1
FABP5	1.41178287635339e-35	0.64143	0.523	0.403	3.31020731018579e-31	1
CSTB	1.76195041853308e-35	0.371931	0.682	0.574	4.13124514633452e-31	1
NDUFB3	2.62596484781435e-35	0.593391	0.513	0.42	6.1570997786703e-31	1
MYL6	3.09651029154928e-35	0.30471	0.921	0.864	7.2603876805956e-31	1
LSM7	7.81748184317151e-35	0.510492	0.561	0.467	1.83296496776842e-30	1
EEF2	7.87415351784696e-35	0.466029	0.744	0.655	1.84625277532958e-30	1
MRPL52	1.23143052412673e-34	0.526596	0.573	0.478	2.88733514991995e-30	1
NDUFS6	2.08390162397553e-34	0.557185	0.551	0.464	4.88612413773542e-30	1
ROMO1	3.35931990605671e-34	0.426869	0.725	0.633	7.87659738373117e-30	1
LDHB	4.04840331458369e-34	0.736197	0.323	0.216	9.49229125170437e-30	1
NDUFB4	1.02150620613177e-33	0.527276	0.561	0.459	2.39512560151716e-29	1
PEBP1	1.40008519140703e-33	0.588456	0.512	0.409	3.28277974829206e-29	1
COMMD6	1.94536210201162e-33	0.531698	0.509	0.411	4.56129052058666e-29	1
CISD3	3.88062657868462e-33	0.558719	0.495	0.397	9.09890513904182e-29	1
NDUFAB1	2.3741082260137e-32	0.557806	0.446	0.343	5.56657155753431e-28	1
PARK7	3.0096948773503e-32	0.589288	0.465	0.368	7.05683157892324e-28	1
EEF1D	3.96694102489794e-32	0.339263	0.82	0.757	9.3012866210782e-28	1
NDUFC1	5.93687643477729e-32	0.617082	0.503	0.415	1.39201941766223e-27	1
WDR83OS	7.46747257284138e-32	0.495735	0.559	0.477	1.75089829415412e-27	1
DNPH1	1.11088393977341e-31	0.58204	0.486	0.398	2.60468957358672e-27	1
C19orf70	2.32026036742393e-31	0.549244	0.518	0.43	5.4403144834989e-27	1
NHP2	8.40227978483347e-31	0.563567	0.405	0.309	1.9700825411499e-26	1
NDUFB10	1.43231802014358e-29	0.505419	0.521	0.438	3.35835606183066e-25	1
NDUFA2	2.75010992389057e-29	0.54639	0.455	0.372	6.44818273854622e-25	1
CLIC1	2.89502753667351e-29	0.333493	0.783	0.658	6.78797106523838e-25	1
MDH2	3.84058686498208e-29	0.573114	0.472	0.381	9.00502402232348e-25	1
EIF3F	7.05963649771902e-29	0.611258	0.433	0.349	1.65527296962018e-24	1
ERH	1.504601174742e-28	0.567422	0.441	0.351	3.52783837441757e-24	1
NDUFA3	5.83755013856647e-28	0.528267	0.535	0.46	1.36873038098968e-23	1
GSTA1	8.43232606733163e-28	0.595917	0.296	0.197	1.97712749300725e-23	1
MYL12B	9.93473579209232e-28	0.402846	0.731	0.623	2.32939750117189e-23	1
FXYD3	2.39441083232309e-27	0.378494	0.681	0.585	5.61417507854796e-23	1
SOD1	3.97327212539167e-27	0.469728	0.592	0.51	9.31613115240586e-23	1
ALDH1A1	6.43839400115409e-27	0.554353	0.298	0.202	1.5096102414506e-22	1
MRPS21	1.08704788046353e-26	0.533905	0.424	0.338	2.54880116532284e-22	1
ALDH3A1	1.12884874297009e-26	0.649874	0.339	0.237	2.64681164764198e-22	1
RAN	1.75799704741868e-26	0.510482	0.547	0.453	4.12197567708257e-22	1
SNRPG	2.54885427938336e-26	0.470756	0.528	0.441	5.97629862887017e-22	1
HNRNPA1	4.10271221614043e-26	0.420528	0.673	0.59	9.61962933318448e-22	1
MT1X	9.00870291791759e-26	0.80165	0.463	0.369	2.11227057316414e-21	1
HIGD2A	9.71537493968149e-26	0.563332	0.442	0.364	2.27796396210712e-21	1
EIF3E	1.58247040209307e-25	0.650956	0.427	0.346	3.71041835178762e-21	1
PSME1	1.71615881286363e-25	0.485213	0.525	0.443	4.02387756852136e-21	1
ATP5F1B	1.91369899194724e-25	0.496984	0.557	0.481	4.4870500264187e-21	1
HSBP1	4.12345633393617e-25	0.490271	0.481	0.399	9.66826806618013e-21	1
TXNDC17	4.82317108034754e-25	0.456297	0.528	0.443	1.13088892320909e-20	1
ANAPC11	8.366687349616e-25	0.5261	0.479	0.403	1.96173718286446e-20	1
FIS1	6.04248489337933e-24	0.471026	0.516	0.447	1.41678143295065e-19	1
ATP5F1C	7.88755220968417e-24	0.538886	0.454	0.376	1.84939436660465e-19	1
FBL	1.06372259098345e-23	0.500675	0.403	0.321	2.4941103590789e-19	1
TIMM13	3.86932556429007e-23	0.510716	0.481	0.413	9.07240765059092e-19	1
TRMT112	6.64468960396573e-23	0.536424	0.455	0.376	1.55798037144184e-18	1
DSTN	7.51295418999646e-23	0.446968	0.584	0.502	1.76156236892847e-18	1
C1QBP	7.52559758592727e-23	0.555711	0.409	0.324	1.76452686597237e-18	1
SNU13	9.9372329636986e-23	0.508718	0.467	0.39	2.32998301299841e-18	1
TBCA	1.16874611367147e-22	0.513781	0.458	0.378	2.74035901272549e-18	1
PHB	1.32295330223741e-22	0.509793	0.439	0.361	3.10192860775605e-18	1
TALDO1	3.27770697678232e-22	0.524154	0.459	0.388	7.6852395484615e-18	1
SNRPF	3.47025079811172e-22	0.518909	0.414	0.338	8.13669704633255e-18	1
SSBP1	5.23519696175106e-22	0.554012	0.413	0.344	1.22749663162177e-17	1
NDUFB9	5.77331309795916e-22	0.396969	0.569	0.471	1.35366872207848e-17	1
OAZ1	7.17153028714948e-22	0.355701	0.707	0.641	1.68150870642794e-17	1
COPS9	1.47764023275307e-21	0.532803	0.387	0.314	3.46462305373613e-17	1
FKBP1A	2.97548162676357e-21	0.624496	0.44	0.373	6.97661177027255e-17	1
AKR1C3	4.00083578657159e-21	0.689994	0.393	0.316	9.38075966877441e-17	1
IGFBP2	5.73220678735761e-21	0.542261	0.346	0.259	1.34403052543174e-16	1
LY6E	5.99235897532771e-21	0.513088	0.424	0.335	1.40502840894509e-16	1
VDAC1	1.01450866035201e-20	0.52649	0.484	0.415	2.37871845592735e-16	1
GABARAP	1.19698910362734e-20	0.478047	0.516	0.446	2.80658035127501e-16	1
NDUFB7	3.74606289131852e-20	0.381855	0.625	0.575	8.78339366127454e-16	1
PSME2	8.62804244413099e-20	0.406056	0.563	0.485	2.02301711187539e-15	1
S100P	1.01326095079386e-19	0.444992	0.819	0.792	2.37579295132635e-15	1
EDF1	1.15618687729865e-19	0.27457	0.742	0.694	2.71091137120213e-15	1
NME1	1.95770758443935e-19	0.500709	0.32	0.247	4.59023697323494e-15	1
BRK1	2.2998448484936e-19	0.542856	0.407	0.349	5.39244621626294e-15	1
SELENOH	2.89469090789478e-19	0.378693	0.565	0.501	6.7871817717409e-15	1
AKR7A3	4.4370553531079e-19	0.460173	0.393	0.312	1.04035636864321e-14	1
SF3B5	4.81395862389382e-19	0.472987	0.417	0.351	1.12872887854438e-14	1
PSMB6	1.52134062337458e-18	0.499415	0.436	0.377	3.56708735962637e-14	1
TIMM8B	1.53131147332044e-18	0.508424	0.406	0.344	3.59046601149444e-14	1
NEDD8	1.69143610788894e-18	0.487996	0.431	0.372	3.9659102421672e-14	1
LAMTOR4	1.74302556415e-18	0.424831	0.5	0.439	4.0868720402625e-14	1
UXT	1.82981029152838e-18	0.478272	0.409	0.345	4.29035619054659e-14	1
C19orf53	2.2466256997584e-18	0.431119	0.498	0.439	5.26766327822353e-14	1
SNRPD3	2.65668607448672e-18	0.506131	0.416	0.355	6.229131838849e-14	1
MGST1	3.02506844998664e-18	0.468905	0.341	0.269	7.09287799468368e-14	1
PSMB3	3.09518519947625e-18	0.503276	0.432	0.371	7.25728073721197e-14	1
DAD1	3.75259775900546e-18	0.466163	0.461	0.399	8.7987159655401e-14	1
GNG5	6.53407123079248e-18	0.294922	0.615	0.528	1.53204368148391e-13	1
NDUFB6	9.83556803261891e-18	0.496065	0.376	0.314	2.30614563660816e-13	1
ATP5PB	1.15113499472305e-17	0.541478	0.39	0.33	2.69906622212713e-13	1
MRPS24	1.47507061255166e-17	0.486396	0.396	0.335	3.45859806524987e-13	1
POMP	1.60918295673408e-17	0.43148	0.475	0.402	3.77305127865441e-13	1
NDUFA12	1.87251035141484e-17	0.541562	0.389	0.328	4.39047502096238e-13	1
NDUFS8	3.93351376415139e-17	0.401442	0.505	0.453	9.22290972280576e-13	1
OCIAD2	4.51646418999659e-17	0.464558	0.454	0.391	1.0589753586285e-12	1
TOMM5	5.47781524430976e-17	0.466631	0.41	0.349	1.28438334033331e-12	1
POLR2I	2.41074883692555e-16	0.458917	0.38	0.322	5.65248279793934e-12	1
ENO1	2.63415629022119e-16	0.40107	0.564	0.499	6.17630625368162e-12	1
SMIM22	3.62604458247199e-16	0.325099	0.676	0.639	8.50198673252207e-12	1
RBX1	8.48694189878861e-16	0.49941	0.419	0.367	1.98993326700897e-11	1
ZNHIT1	9.91044329919059e-16	0.393627	0.495	0.443	2.32370164036122e-11	1
BANF1	1.23183433987966e-15	0.458804	0.397	0.337	2.88828197671585e-11	1
FAM162A	1.40074579078426e-15	0.448463	0.375	0.318	3.28432865565185e-11	1
COA4	2.07895703843442e-15	0.531226	0.329	0.274	4.87453056801718e-11	1
HMGN2	2.15873642916386e-15	0.29895	0.487	0.416	5.0615893054605e-11	1
ATP5F1A	3.00301373781509e-15	0.447881	0.418	0.358	7.04116631105505e-11	1
SNRPE	3.80098581485607e-15	0.501448	0.349	0.294	8.91217144009304e-11	1
SPCS1	4.43947849577446e-15	0.431897	0.436	0.377	1.04092452290424e-10	1
PDCD5	5.31050177528164e-15	0.419388	0.421	0.36	1.24515335125029e-10	1
MRPL20	1.08830303133412e-14	0.49522	0.384	0.331	2.55174411756912e-10	1
MRPL57	1.68222972346941e-14	0.419582	0.431	0.381	3.94432403261872e-10	1
MRPL51	1.92059911710044e-14	0.421133	0.394	0.335	4.50322874986541e-10	1
NQO1	1.95088992678985e-14	0.512998	0.554	0.508	4.57425161134417e-10	1
MRPL54	2.79861395837984e-14	0.426381	0.375	0.32	6.5619101482132e-10	1
SCP2	3.29641192797731e-14	0.498085	0.418	0.369	7.7290970475284e-10	1
LSM3	4.90264790363124e-14	0.475834	0.339	0.284	1.14952385396442e-09	1
GADD45GIP1	6.85111083574329e-14	0.360041	0.481	0.429	1.60637995765673e-09	1
NDUFAF8	7.52278194668853e-14	0.449051	0.286	0.23	1.76386668304006e-09	1
EIF3H	8.6958386705156e-14	0.460232	0.424	0.375	2.03891329307579e-09	1
NDUFV2	1.39715100709291e-13	0.428913	0.454	0.402	3.27589996633075e-09	1
SNRPD1	1.75459799224679e-13	0.464839	0.376	0.329	4.11400591242106e-09	1
RAB13	3.13698203475171e-13	0.567929	0.35	0.302	7.35528177688233e-09	1
CD63	3.63601830745732e-13	0.298999	0.664	0.623	8.52537212549517e-09	1
CALM2	4.60574834629805e-13	0.373171	0.641	0.604	1.0799098147565e-08	1
PRELID1	4.83757548976092e-13	0.407658	0.457	0.41	1.13426632508424e-08	1
PSMA7	5.84371029605013e-13	0.283554	0.572	0.497	1.37017475311487e-08	1
PPA1	7.0725320935336e-13	0.41493	0.472	0.418	1.65829659997082e-08	1
ANXA4	8.19839610617352e-13	0.491768	0.476	0.429	1.92227793501451e-08	1
KRTCAP2	9.40872800712032e-13	0.269785	0.544	0.491	2.2060644558295e-08	1
SKP1	1.22877134491754e-12	0.434846	0.528	0.49	2.88110017242815e-08	1
CD99	1.54863919296394e-12	0.429355	0.356	0.301	3.63109431574255e-08	1
MRPL41	2.35003815332048e-12	0.388751	0.468	0.423	5.51013445809054e-08	1
PGLS	2.42031407276142e-12	0.439878	0.358	0.308	5.6749104064037e-08	1
NDUFS7	2.66597439988974e-12	0.359405	0.513	0.475	6.25091017542147e-08	1
NOP10	2.71095534205768e-12	0.453854	0.44	0.4	6.35637699052264e-08	1
TKT	2.82558247791622e-12	0.384064	0.436	0.384	6.62514323597017e-08	1
PCBD1	3.27269556944544e-12	0.434161	0.381	0.33	7.67348930167871e-08	1
NDUFA13	3.41569326862602e-12	0.341899	0.577	0.553	8.00877600694744e-08	1
UQCC2	3.86089392743395e-12	0.383078	0.362	0.306	9.05263799165438e-08	1
BOLA3	4.55285233380025e-12	0.429236	0.334	0.286	1.06750728670614e-07	1
C8orf59	4.89415740271257e-12	0.401532	0.411	0.357	1.14753308621402e-07	1
ECHS1	6.61520878809307e-12	0.501382	0.338	0.293	1.55106800454418e-07	1
NAA38	7.57279727637437e-12	0.38159	0.371	0.322	1.7755937773915e-07	1
SUB1	1.02846664561148e-11	0.395197	0.482	0.441	2.41144574396525e-07	1
MT2A	1.05802912583686e-11	0.584162	0.499	0.444	2.48076089134968e-07	1
HMGN1	1.06805608151237e-11	0.412801	0.453	0.412	2.50427109432206e-07	1
COA3	1.34048700216572e-11	0.452665	0.335	0.291	3.14303987397797e-07	1
TST	1.47049242107867e-11	0.440096	0.395	0.347	3.44786357970315e-07	1
COX7A2L	1.58019726915975e-11	0.510654	0.34	0.299	3.70508853699886e-07	1
COX14	2.4762108157192e-11	0.387068	0.359	0.314	5.8059714996168e-07	1
BLVRB	2.58946954875539e-11	0.319899	0.588	0.559	6.07152925096675e-07	1
NDUFA6	2.9766949354036e-11	0.34772	0.457	0.41	6.97945661504083e-07	1
SLC25A3	3.11668224708145e-11	0.335995	0.604	0.557	7.30768486473188e-07	1
JTB	4.61455695490426e-11	0.31578	0.482	0.434	1.0819751692164e-06	1
CUTA	5.25548002859406e-11	0.414623	0.377	0.335	1.23225240230445e-06	1
ALKBH7	9.51454713952963e-11	0.409979	0.416	0.382	2.23087586780551e-06	1
ALDH2	1.63053328439284e-10	0.374896	0.445	0.401	3.8231113919159e-06	1
MRPS34	1.85635506011054e-10	0.417386	0.392	0.353	4.35259570944118e-06	1
LSM4	2.01973896096598e-10	0.377976	0.378	0.332	4.73568194177694e-06	1
PLA2G10	2.08722574486459e-10	0.371363	0.344	0.289	4.893918203984e-06	1
AP2S1	2.38604682582268e-10	0.384749	0.447	0.415	5.59456399250644e-06	1
PABPC1	2.39840623477306e-10	0.374779	0.707	0.666	5.6235430986724e-06	1
TPI1	3.49275099182355e-10	0.268613	0.717	0.662	8.18945325052867e-06	1
CYC1	3.7495521064192e-10	0.314411	0.524	0.484	8.79157482392111e-06	1
SMDT1	6.85127800530042e-10	0.391858	0.363	0.323	1.60641915390279e-05	1
MRPS33	7.14035808353543e-10	0.392264	0.258	0.215	1.67419975984655e-05	1
PRDX6	7.22769929608307e-10	0.456074	0.389	0.355	1.6946786539526e-05	1
EIF3L	8.05071741721196e-10	0.494227	0.311	0.274	1.88765171281369e-05	1
PRR13	9.261821016215e-10	0.290678	0.558	0.518	2.17161917367193e-05	1
RPL22L1	1.36054882201089e-09	0.365819	0.47	0.426	3.19007882296893e-05	1
PSMB1	1.52513337106399e-09	0.368461	0.423	0.389	3.57598021513374e-05	1
LGALS4	1.664781161102e-09	0.275032	0.709	0.658	3.90341238843585e-05	1
NDUFAF3	1.75329292941394e-09	0.417358	0.349	0.316	4.11094593159687e-05	1
ERP29	2.11291547754956e-09	0.339004	0.419	0.382	4.95415292021045e-05	1
MRPS35	3.0330603147839e-09	0.446034	0.289	0.249	7.1116165200738e-05	1
MRPL33	3.07997674397221e-09	0.383642	0.349	0.314	7.22162147159164e-05	1
TOMM20	3.73800337258053e-09	0.378157	0.381	0.342	8.76449650768957e-05	1
OSTC	3.81211633757748e-09	0.448292	0.319	0.283	8.93826917671792e-05	1
DCTPP1	4.17455797755894e-09	0.43185	0.255	0.213	9.78808608998245e-05	1
SRI	4.22052150678163e-09	0.405545	0.42	0.383	9.89585677695089e-05	1
PHPT1	5.18939521041346e-09	0.379731	0.395	0.363	0.000121676	1
ISOC2	5.20084073859715e-09	0.35239	0.35	0.31	0.000121944	1
POLR2F	5.33502249101553e-09	0.385046	0.289	0.249	0.00012509	1
TESC	6.76116044202792e-09	0.329229	0.352	0.299	0.000158529	1
SMIM37	6.89546805042214e-09	0.406103	0.325	0.287	0.000161678	1
RBM3	9.43915458715464e-09	0.373166	0.424	0.397	0.00022132	1
TFF2	9.70722464694812e-09	0.716779	0.535	0.542	0.000227605	1
C12orf57	1.16140434203009e-08	0.288919	0.489	0.459	0.000272314	1
COX17	1.25130245705599e-08	0.352902	0.454	0.424	0.000293393	1
MRPS26	1.26193398443523e-08	0.347537	0.324	0.284	0.000295886	1
C9orf16	1.26902775479271e-08	0.302537	0.447	0.417	0.000297549	1
COX16	1.39957510217438e-08	0.418569	0.318	0.285	0.000328158	1
AURKAIP1	1.43275423755623e-08	0.27308	0.553	0.529	0.000335938	1
MYL12A	1.52789983225961e-08	0.294064	0.634	0.592	0.000358247	1
GGCT	1.7354775484082e-08	0.414993	0.268	0.229	0.000406917	1
CXCL17	1.94371681674042e-08	0.287451	0.304	0.25	0.000455743	1
DYNLRB1	2.85460426830982e-08	0.335862	0.453	0.424	0.000669319	1
ECH1	3.14767951811773e-08	0.330515	0.37	0.338	0.000738036	1
TMEM141	3.90516717901925e-08	0.356219	0.369	0.334	0.000915645	1
LAMTOR2	3.93857588857245e-08	0.410684	0.342	0.315	0.000923478	1
SRP9	4.66025461737e-08	0.442757	0.36	0.33	0.00109269	1
RTRAF	6.2758346089565e-08	0.362009	0.374	0.344	0.00147149	1
METTL26	6.35056598889195e-08	0.324708	0.394	0.364	0.00148902	1
MYDGF	6.56742671561512e-08	0.321948	0.448	0.417	0.00153986	1
RANBP1	6.93657546321068e-08	0.353796	0.356	0.318	0.00162642	1
NDUFS3	7.31607782222847e-08	0.359208	0.327	0.297	0.0017154	1
TMEM256	9.66987668625662e-08	0.382163	0.286	0.251	0.0022673	1
SLC39A4	1.09578600733925e-07	0.321575	0.34	0.305	0.00256929	1
ETFB	1.18726524690914e-07	0.268234	0.49	0.463	0.00278378	1
SMIM26	1.21251316898513e-07	0.371931	0.402	0.375	0.00284298	1
COMT	1.4860669301144e-07	0.353615	0.359	0.327	0.00348438	1
LSM5	1.51946941391275e-07	0.369872	0.348	0.316	0.0035627	1
COPZ1	1.59659593517326e-07	0.420416	0.29	0.262	0.00374354	1
MGST2	1.7730387666784e-07	0.395521	0.285	0.252	0.00415724	1
RABAC1	2.11937570643119e-07	0.307165	0.481	0.455	0.0049693	1
PRDX3	2.70053971175032e-07	0.420903	0.312	0.281	0.00633196	1
NSA2	2.79016746380432e-07	0.423842	0.301	0.273	0.00654211	1
ARF5	2.92243422043184e-07	0.344141	0.407	0.382	0.00685223	1
LAGE3	3.17987964246849e-07	0.416842	0.265	0.232	0.00745586	1
TRAPPC1	3.35006680683925e-07	0.407879	0.313	0.287	0.0078549	1
PA2G4	3.39440072395979e-07	0.330148	0.365	0.334	0.00795885	1
TRAPPC2L	3.8482797955176e-07	0.399947	0.28	0.251	0.00902306	1
SNRPC	5.12414757216485e-07	0.406178	0.307	0.278	0.0120146	1
HMGA1	5.71704818802929e-07	0.295937	0.444	0.412	0.0134048	1
CA2	6.25463913221699e-07	0.587494	0.567	0.548	0.0146653	1
PNKD	8.42344551662897e-07	0.3123	0.353	0.325	0.0197505	1
LAMTOR5	8.89009016916466e-07	0.416358	0.357	0.336	0.0208446	1
CHCHD5	1.00232542360654e-06	0.318119	0.301	0.27	0.0235015	1
COPE	1.02637575123885e-06	0.279884	0.539	0.533	0.0240654	1
TMED3	1.32442787236202e-06	0.335497	0.343	0.319	0.0310539	1
KDELR2	1.34969388078118e-06	0.347806	0.458	0.441	0.0316463	1
ETHE1	2.06899130737252e-06	0.330496	0.348	0.317	0.0485116	1
POLR2J	2.39771702826798e-06	0.342032	0.364	0.342	0.0562193	1
EIF4EBP1	2.40827343880697e-06	0.382498	0.287	0.256	0.0564668	1
NAA10	2.49181639088551e-06	0.283611	0.356	0.326	0.0584256	1
TOMM22	2.90489278650225e-06	0.365875	0.278	0.251	0.068111	1
CALM1	3.2404315919325e-06	0.252224	0.65	0.611	0.0759784	1
C12orf75	3.57753468058274e-06	0.432682	0.38	0.359	0.0838825	1
NDUFA11	4.41240942938018e-06	0.337706	0.319	0.293	0.103458	1
EIF3G	4.5051096694101e-06	0.269926	0.451	0.436	0.105631	1
ATOX1	4.59066753696559e-06	0.321872	0.373	0.346	0.107637	1
COTL1	4.88920450635454e-06	0.32219	0.421	0.394	0.114637	1
MRPL11	5.50059849866e-06	0.337529	0.258	0.23	0.128973	1
SNRPB	5.74780164248917e-06	0.291805	0.434	0.415	0.134769	1
EIF6	5.82619704918605e-06	0.323478	0.436	0.417	0.136607	1
DDT	6.23191891068063e-06	0.368357	0.341	0.321	0.14612	1
DYNLT1	6.34219906267941e-06	0.400354	0.349	0.326	0.148706	1
GSTO1	7.49526206567476e-06	0.377102	0.28	0.255	0.175741	1
LAMTOR1	7.65643333679099e-06	0.404632	0.331	0.312	0.17952	1
STOML2	8.28461596876129e-06	0.348808	0.324	0.299	0.194249	1
SDHC	8.7206851653096e-06	0.441671	0.271	0.25	0.204474	1
MRPL34	9.72677722147208e-06	0.342691	0.269	0.243	0.228064	1
NAXE	1.01260813324291e-05	0.344569	0.309	0.287	0.237426	1
C4orf3	1.09363816471336e-05	0.292018	0.289	0.26	0.256425	1
ATRAID	1.10247017966118e-05	0.374387	0.283	0.263	0.258496	1
FXYD5	1.1778916424594e-05	0.250647	0.385	0.358	0.27618	1
PSMB5	1.44878217304964e-05	0.357031	0.323	0.301	0.339696	1
MRPS12	1.48308035942836e-05	0.31436	0.332	0.311	0.347738	1
SUCLG1	1.76027170250884e-05	0.380594	0.29	0.268	0.412731	1
AP1S1	1.76440015591191e-05	0.397431	0.262	0.24	0.413699	1
DPM3	1.91835750898493e-05	0.351789	0.285	0.261	0.449797	1
RAB11A	1.96895458598711e-05	0.373202	0.408	0.395	0.461661	1
VAMP8	2.05333053165411e-05	0.286789	0.491	0.471	0.481444	1
ERGIC3	2.13134929960896e-05	0.319037	0.464	0.453	0.499737	1
PRMT1	2.2425592791007e-05	0.341325	0.298	0.275	0.525813	1
CBR1	3.08645584217114e-05	0.378806	0.254	0.227	0.723681	1
MDH1	3.30338148690863e-05	0.305172	0.29	0.268	0.774544	1
POLR2E	3.42273156899367e-05	0.352817	0.327	0.313	0.802528	1
CNBP	3.54861246761609e-05	0.362145	0.389	0.377	0.832043	1
CCT7	3.98072428355998e-05	0.407383	0.273	0.254	0.93336	1
TMEM219	4.21240449325058e-05	0.337534	0.354	0.339	0.987682	1
UFC1	4.25308295609435e-05	0.379914	0.367	0.355	0.99722	1
SUMO1	4.31006603388731e-05	0.399107	0.295	0.28	1	1
SF3B6	4.63088937576031e-05	0.314317	0.381	0.368	1	1
HMGN3	5.32189964880592e-05	0.323402	0.342	0.317	1	1
MRPL14	5.45290364615319e-05	0.373415	0.354	0.341	1	1
SEC11A	5.64030940304819e-05	0.316139	0.311	0.291	1	1
GDI2	5.88437470897104e-05	0.377857	0.325	0.309	1	1
AKR1B10	6.08072321953225e-05	0.512206	0.384	0.357	1	1
AP1M2	6.64288283609488e-05	0.346903	0.279	0.259	1	1
HNRNPA3	6.94989389220171e-05	0.258377	0.461	0.448	1	1
TMEM14B	7.17867185266884e-05	0.404399	0.282	0.265	1	1
PSMD8	9.12063630038453e-05	0.283214	0.404	0.388	1	1
EIF4B	9.32153821171827e-05	0.39263	0.333	0.323	1	1
DCXR	9.84248089913337e-05	0.262214	0.381	0.363	1	1
HINT2	9.89787120694801e-05	0.298734	0.259	0.235	1	1
IMPDH2	0.000102545	0.292264	0.322	0.3	1	1
RWDD1	0.000104066	0.355889	0.267	0.246	1	1
RPS19BP1	0.000104543	0.325685	0.338	0.322	1	1
FAM96B	0.000109296	0.272941	0.411	0.393	1	1
PPP1CA	0.000112668	0.333704	0.412	0.409	1	1
ANXA10	0.000121712	0.324186	0.46	0.443	1	1
GHITM	0.00013106	0.377505	0.303	0.289	1	1
NDUFB5	0.000132515	0.385116	0.282	0.265	1	1
TMEM147	0.000139376	0.321927	0.291	0.273	1	1
PDCD6	0.000141758	0.3751	0.35	0.338	1	1
LDHA	0.000144651	0.294704	0.467	0.447	1	1
GTF3C6	0.000159431	0.342754	0.256	0.237	1	1
MPST	0.000161164	0.326187	0.361	0.346	1	1
AKR7A2	0.000162379	0.308259	0.267	0.243	1	1
PSMA6	0.000183608	0.360297	0.304	0.286	1	1
PRDX4	0.000208349	0.318344	0.338	0.321	1	1
MRPL27	0.000210199	0.328659	0.296	0.28	1	1
PSMB2	0.000273029	0.351637	0.298	0.283	1	1
PSMA4	0.000279138	0.348708	0.283	0.267	1	1
CRIP1	0.000285769	0.287934	0.495	0.473	1	1
PTRHD1	0.00030901	0.293329	0.257	0.24	1	1
EIF3I	0.000511304	0.310307	0.314	0.302	1	1
GPI	0.000584202	0.26036	0.379	0.363	1	1
RNF181	0.000604536	0.326706	0.327	0.316	1	1
RAB25	0.000626046	0.284959	0.379	0.37	1	1
TUFM	0.000714948	0.259394	0.419	0.416	1	1
TMEM230	0.000778143	0.40977	0.3	0.291	1	1
MARCKSL1	0.000916829	0.286861	0.488	0.476	1	1
ST13	0.00100275	0.286237	0.383	0.373	1	1
NANS	0.00100985	0.274753	0.332	0.32	1	1
TCEA1	0.00112314	0.322577	0.325	0.314	1	1
PFDN6	0.00167943	0.289346	0.255	0.239	1	1
TMEM14C	0.00177986	0.276346	0.322	0.311	1	1
SEC13	0.00179033	0.320246	0.307	0.301	1	1
MZT2A	0.00206222	0.263716	0.344	0.338	1	1
MRPS15	0.00220697	0.310211	0.265	0.256	1	1
RSL1D1	0.00345701	0.280954	0.276	0.265	1	1
CCDC124	0.00363961	0.257111	0.37	0.37	1	1
MPC2	0.0037446	0.33177	0.317	0.311	1	1
TSTD1	0.00386245	0.289488	0.268	0.258	1	1
SLC25A39	0.00423371	0.25614	0.37	0.366	1	1
PHB2	0.00433413	0.290347	0.314	0.31	1	1
ATP6V1F	0.00504379	0.281759	0.316	0.313	1	1
TMEM179B	0.00560666	0.307155	0.292	0.289	1	1
NUTF2	0.00564376	0.290889	0.313	0.309	1	1
RSL24D1	0.00672815	0.319715	0.257	0.251	1	1
SSR3	0.00681774	0.265624	0.343	0.338	1	1
MIEN1	0.00844044	0.289701	0.316	0.315	1	1
ACP1	0.00845714	0.323662	0.293	0.295	1	1
BAD	0.00899409	0.292234	0.275	0.268	1	1
C11orf98	0.00928589	0.302953	0.269	0.263	1	1
PDIA6	0.00946687	0.328974	0.358	0.363	1	1
GKN1	0	4.22377	0.856	0.202	0	2
GKN2	0	3.32415	0.822	0.188	0	2
TFF1	0	2.42027	0.965	0.628	0	2
MUCL3	0	2.36628	0.817	0.276	0	2
RNASE1	0	2.00039	0.774	0.365	0	2
PSCA	0	1.94942	0.842	0.337	0	2
MUC5AC	0	1.94747	0.952	0.507	0	2
GSN	0	1.89887	0.731	0.387	0	2
CAPN8	0	1.75317	0.851	0.431	0	2
MUC1	0	1.72924	0.864	0.55	0	2
VSIG2	0	1.56397	0.789	0.394	0	2
FCGBP	0	1.53499	0.672	0.257	0	2
LGALS9C	0	1.50295	0.381	0.072	0	2
TFF2	0	1.43483	0.9	0.473	0	2
S100P	0	1.39913	0.935	0.77	0	2
PHGR1	0	1.33204	0.838	0.429	0	2
DDX60	1.36203941871756e-287	1.72611	0.411	0.099	3.19357382506706e-283	2
IFI27	4.44413387610831e-272	1.24554	0.907	0.656	1.04201606993111e-267	2
CLDN18	7.73242518257186e-266	1.48727	0.794	0.478	1.81302173255762e-261	2
LGALS9B	1.32089078591801e-265	1.27503	0.29	0.045	3.09709262574195e-261	2
MALAT1	2.82120073940055e-265	1.33462	0.99	0.939	6.61486937367247e-261	2
VILL	4.24288810097703e-261	1.55431	0.584	0.242	9.94829973036085e-257	2
SYTL2	3.29443040801037e-260	1.60613	0.608	0.259	7.72445097766192e-256	2
MT-ND4	1.65207627532176e-230	0.895289	0.982	0.929	3.87362324274694e-226	2
ANKRD36C	4.91190980736853e-227	1.70961	0.603	0.261	1.1516954925337e-222	2
ATP2A3	3.29293559926431e-225	1.39823	0.497	0.184	7.72094609959502e-221	2
DUOX2	4.61008670547366e-224	1.92555	0.277	0.052	1.08092702983241e-219	2
MLPH	2.5309288482061e-218	1.33193	0.68	0.374	5.93426887038884e-214	2
TSPAN1	2.11869768041446e-208	1.21893	0.674	0.37	4.96771045126778e-204	2
NEAT1	1.33173971054607e-203	0.888789	0.955	0.756	3.12253009931736e-199	2
BCAS1	4.15115427436274e-200	1.34852	0.495	0.2	9.73321142709832e-196	2
EPS8L1	1.13229388560047e-194	1.51493	0.588	0.289	2.65488947356741e-190	2
CTSE	8.34243010929253e-193	1.19139	0.703	0.421	1.95604958772582e-188	2
VSIG1	5.0153466402828e-191	1.26867	0.447	0.164	1.17594832674711e-186	2
HLA-A	8.02592826206602e-183	1.02257	0.877	0.722	1.88183939960662e-178	2
SULT1C2	8.89790947271046e-181	1.25081	0.681	0.404	2.08629283406642e-176	2
RASEF	6.23418724439974e-178	1.33994	0.572	0.287	1.46172988319441e-173	2
REP15	3.06242665036894e-173	1.07653	0.309	0.081	7.18047176712005e-169	2
CYP3A5	1.39296170753795e-171	1.23949	0.708	0.462	3.26607731566424e-167	2
ANXA10	3.84535343684916e-171	1.04171	0.696	0.399	9.01620020338022e-167	2
APOL1	1.11954087360122e-169	2.21384	0.341	0.114	2.62498748633278e-165	2
MT-ND3	7.70878556321526e-168	0.732624	0.98	0.936	1.80747895100708e-163	2
AKR1C2	8.31025210756428e-162	1.0599	0.299	0.082	1.9485048116606e-157	2
HPGD	5.28820161941591e-161	1.18671	0.446	0.181	1.23992463370445e-156	2
MT-ATP6	1.20401359636077e-160	0.741714	0.978	0.916	2.82305067938711e-156	2
LINC01133	1.24704739394201e-160	1.19826	0.55	0.281	2.92395202457584e-156	2
MT-ND5	1.31525459129723e-154	0.73681	0.952	0.887	3.08387744021462e-150	2
CA2	1.03990016618035e-150	1.13304	0.729	0.517	2.43825391964307e-146	2
SPATS2L	1.29378224587932e-139	1.4446	0.571	0.368	3.03353123191325e-135	2
RNF213	6.39918824135042e-133	1.66707	0.53	0.31	1.50041766694943e-128	2
AKR1B10	1.78937941923526e-131	1.06581	0.568	0.322	4.19555792428092e-127	2
SLC44A4	1.0106705895872e-127	1.05419	0.607	0.395	2.36971933140511e-123	2
B4GALNT3	3.08401328175437e-122	1.09977	0.338	0.134	7.23108594172947e-118	2
MSMB	1.25631564671481e-121	0.784194	0.383	0.152	2.94568329685222e-117	2
ABCC5	8.8241319774946e-113	1.07639	0.307	0.117	2.06899422476316e-108	2
SDCBP2	1.79201691467112e-109	0.953831	0.605	0.395	4.20174205982937e-105	2
ANO7	3.82603433954229e-108	0.884356	0.254	0.082	8.9709027159248e-104	2
PLAC8	9.78761578881364e-107	1.09443	0.446	0.235	2.29490227400313e-102	2
SMIM22	1.54510546489159e-106	0.872482	0.728	0.629	3.6228087835313e-102	2
LMO7	4.48791381634604e-106	1.07561	0.566	0.362	1.05228115251866e-101	2
CEACAM5	3.09871926789451e-104	1.11325	0.394	0.184	7.26556706743226e-100	2
MT-CO1	1.64900112911462e-103	0.506282	0.994	0.969	3.86641294743504e-99	2
EFHD2	3.55485202754247e-102	1.13522	0.534	0.365	8.33506154897884e-98	2
LIPH	1.09757213613414e-99	1.14718	0.436	0.241	2.57347738759372e-95	2
XAF1	3.71855858834136e-99	1.17752	0.285	0.112	8.71890432208399e-95	2
SPINK1	5.94455522557196e-99	0.465907	0.766	0.55	1.39381986373986e-94	2
HLA-B	6.34943840724956e-95	0.736875	0.802	0.676	1.4887528233478e-90	2
OSBPL7	1.86659115382819e-91	0.871061	0.333	0.147	4.37659627838097e-87	2
TMSB4X	3.42198918012988e-91	0.498976	0.943	0.921	8.02353803065054e-87	2
GALE	8.50158276760692e-91	1.02972	0.553	0.383	1.99336611152079e-86	2
RASSF6	8.55471348078419e-90	0.973906	0.393	0.208	2.00582366983947e-85	2
OASL	1.61591513564455e-88	0.915524	0.315	0.138	3.78883621854577e-84	2
FLNB	4.01060697735741e-88	1.07181	0.495	0.316	9.40367017980991e-84	2
MGLL	1.47723023417507e-87	1.0145	0.457	0.274	3.46366173007028e-83	2
RAB27B	9.33474644385006e-87	1.04344	0.404	0.219	2.18871799868952e-82	2
AKR1C1	6.98658721332413e-86	0.913498	0.331	0.152	1.63814510390811e-81	2
GALNT6	1.56240683994322e-85	0.921546	0.366	0.187	3.66337531761486e-81	2
RAB27A	2.1691652072165e-84	0.828363	0.272	0.112	5.08604166136052e-80	2
CDHR2	7.5612699431134e-84	1.07291	0.295	0.129	1.7728909635618e-79	2
ISG20	3.67438723982824e-83	0.99808	0.421	0.243	8.61533576122528e-79	2
AHNAK	4.04141462076938e-81	0.617747	0.656	0.483	9.47590486131796e-77	2
LAMB3	1.52123795759339e-80	0.8859	0.568	0.401	3.56684663916923e-76	2
TMEM54	2.51067046338941e-79	0.966526	0.495	0.344	5.88676903550915e-75	2
MUC4	8.71447833669845e-77	1.15358	0.327	0.159	2.04328373560569e-72	2
XIST	7.38704985799631e-73	0.766941	0.328	0.154	1.73204158020439e-68	2
MTRNR2L12	1.44070873211583e-72	1.40705	0.361	0.188	3.378029764192e-68	2
ABCC3	9.2978689281145e-72	0.873772	0.527	0.366	2.18007132757501e-67	2
CYP2C18	3.002926263684e-71	0.838968	0.29	0.134	7.04096121045988e-67	2
EHBP1L1	2.59951361494286e-70	0.930177	0.319	0.163	6.09507957295653e-66	2
POLD4	6.25035713884745e-70	0.851475	0.589	0.471	1.46552123834556e-65	2
ABLIM1	8.2921189213123e-70	0.961444	0.454	0.305	1.94425312348009e-65	2
FAM102A	5.03651075039809e-66	0.864417	0.369	0.213	1.18091067564584e-61	2
GOLM1	1.14796125501212e-65	0.877249	0.538	0.406	2.69162475462693e-61	2
CYSTM1	4.0359647360894e-65	0.561733	0.812	0.796	9.46312651670881e-61	2
FAM3B	2.03601288066641e-64	0.796408	0.37	0.212	4.77383940129853e-60	2
KLF2	3.41454689416248e-64	0.801018	0.443	0.281	8.00608810274276e-60	2
MAPK3	2.49175866894968e-62	0.893982	0.333	0.187	5.84242655108631e-58	2
ITGB4	3.99265481524017e-62	0.942352	0.487	0.349	9.36157774529364e-58	2
LCN2	1.02856993447435e-61	0.746917	0.575	0.411	2.411687925362e-57	2
KLF6	4.30221817601511e-61	0.554085	0.731	0.611	1.00874109573026e-56	2
MXD1	6.96833685840846e-61	0.805055	0.464	0.314	1.63386594319103e-56	2
KRT19	8.45638929768157e-61	0.467272	0.895	0.863	1.9827695986274e-56	2
CTNND1	5.95751077293502e-59	0.915486	0.465	0.341	1.39685755093007e-54	2
DNM2	9.0061291641752e-58	0.836956	0.477	0.341	2.11166710512416e-53	2
RFLNA	2.69477154452737e-57	0.798572	0.27	0.138	6.31843084045333e-53	2
SIRT7	3.66883422639909e-57	0.839944	0.363	0.22	8.60231561063796e-53	2
TCIRG1	6.53160781625818e-57	0.994986	0.417	0.279	1.53146608467806e-52	2
SLC9A1	6.26391704448246e-56	0.797724	0.344	0.203	1.4687006294198e-51	2
HLA-F	2.00870421801034e-55	1.04479	0.361	0.231	4.70980877996885e-51	2
C15orf48	2.42834134894656e-54	0.349009	0.599	0.432	5.69373196087501e-50	2
FAM83E	6.57317312808634e-53	0.779583	0.251	0.124	1.5412119033424e-48	2
HLA-C	1.07599960228295e-52	0.455902	0.791	0.714	2.52289626747282e-48	2
ADAM28	3.69965047725648e-52	0.759987	0.295	0.159	8.67457047402326e-48	2
FBLIM1	1.58978502123166e-51	0.893269	0.356	0.225	3.72756893928188e-47	2
MICALL2	5.52798561441837e-51	0.638906	0.49	0.343	1.29614678701268e-46	2
B2M	1.30055346578547e-49	0.29935	0.912	0.826	3.04940771122718e-45	2
RALGPS2	1.4468485505221e-49	0.907421	0.254	0.135	3.39242579640916e-45	2
MT-ND2	1.45749797645689e-49	0.388166	0.955	0.901	3.41739550539846e-45	2
CYP4F12	1.73295202861511e-49	0.750204	0.263	0.137	4.06325262149384e-45	2
HLA-E	1.27420733667829e-47	0.838857	0.582	0.504	2.98763394230959e-43	2
ABHD2	5.50157657253053e-47	0.841838	0.382	0.266	1.28995465896123e-42	2
ITPR3	5.6114664928169e-47	0.857588	0.419	0.294	1.31572054857078e-42	2
SAT1	5.73993330698149e-47	0.618134	0.837	0.79	1.34584216248795e-42	2
NUPR1	6.29002391992314e-47	1.44418	0.276	0.154	1.47482190850438e-42	2
CYTH1	2.93925714906919e-45	0.689725	0.273	0.152	6.89167623742252e-41	2
TXNIP	5.73622130076425e-45	0.800575	0.324	0.2	1.34497180839019e-40	2
SCNN1A	3.07078592782187e-44	0.767295	0.307	0.187	7.20007176496394e-40	2
CTSD	5.95041889836547e-44	0.644671	0.535	0.437	1.39519471909975e-39	2
TCF7L2	9.95873710610744e-44	0.852064	0.333	0.217	2.33502508926901e-39	2
TYMP	1.36686564775495e-43	1.37763	0.341	0.23	3.20488988429102e-39	2
MST1R	2.429486758516e-42	0.83276	0.332	0.211	5.69641760269246e-38	2
CLTB	2.66683619652927e-42	0.659102	0.586	0.519	6.25293083000218e-38	2
SGSM3	4.15937287072253e-42	0.746991	0.312	0.19	9.75248156998311e-38	2
PNPLA2	4.57203864088894e-42	0.657752	0.569	0.488	1.07200590012923e-37	2
FA2H	4.94438190076931e-42	0.83814	0.303	0.19	1.15930922427338e-37	2
PLXNB2	8.58111119239934e-42	0.788454	0.448	0.336	2.01201314128187e-37	2
MYRF	1.21438644130392e-41	0.82116	0.315	0.198	2.84737188892531e-37	2
DSC2	3.44306178971239e-41	0.745585	0.299	0.185	8.07294697833865e-37	2
LPIN2	9.11906387228975e-41	0.85565	0.326	0.215	2.13814690613578e-36	2
SPINT1	1.3022055448683e-39	0.846186	0.469	0.387	3.05328134105271e-35	2
VEGFA	1.90314364262435e-39	0.914791	0.346	0.238	4.46230089886131e-35	2
SLPI	2.47487378582718e-39	0.36034	0.491	0.364	5.80283656562899e-35	2
SEMA3B	2.14714456263049e-38	0.659234	0.406	0.286	5.03440985599972e-34	2
BIRC3	2.66983948337141e-38	0.995346	0.27	0.163	6.25997263666096e-34	2
PTPRH	3.46789864872081e-38	0.809194	0.254	0.149	8.13118196165568e-34	2
PRSS8	9.61961489140522e-38	0.864816	0.391	0.294	2.25551110358778e-33	2
INF2	1.43661857341855e-37	0.661195	0.476	0.37	3.36843956909446e-33	2
AKAP13	1.62496613669333e-36	0.686111	0.42	0.317	3.81005810070484e-32	2
VMP1	3.83599439472668e-36	0.820912	0.473	0.396	8.99425605731566e-32	2
UGCG	8.77366378148962e-35	0.774944	0.275	0.176	2.05716094684587e-30	2
RARRES3	2.0410014975305e-34	0.56716	0.298	0.188	4.78553621125977e-30	2
PLA2G10	2.09378151909149e-34	0.676152	0.387	0.282	4.90928952781382e-30	2
TRNP1	5.26831283070607e-34	0.561895	0.26	0.156	1.23526130941565e-29	2
CCDC68	1.46993129712346e-33	0.815016	0.264	0.167	3.44654791236537e-29	2
IGHA1	1.9989204578513e-33	0.377202	0.399	0.276	4.68686879752395e-29	2
CYP2S1	8.43553096824382e-33	0.803873	0.355	0.263	1.97787894612413e-28	2
LAMA3	3.0891212091051e-32	0.6698	0.371	0.266	7.24306249898873e-28	2
MYO15B	6.35624025554524e-32	0.716175	0.303	0.2	1.49034765271769e-27	2
CCDC88B	5.08995586938639e-31	0.65199	0.278	0.18	1.19344195269503e-26	2
C19orf33	7.84237764879238e-31	0.449152	0.731	0.709	1.83880228731235e-26	2
CAPN5	7.9947973384688e-31	0.64538	0.295	0.197	1.87454013195078e-26	2
EPS8L2	1.27242236670662e-30	0.720424	0.45	0.371	2.98344872321701e-26	2
FRYL	2.35371843559793e-30	0.683169	0.269	0.173	5.51876361594646e-26	2
CDHR5	2.65442138869724e-30	0.593013	0.302	0.199	6.22382183007843e-26	2
VPS13A	4.00103899486494e-30	0.753615	0.271	0.177	9.38123613125983e-26	2
LGALS9	4.93113467714399e-30	0.658503	0.365	0.272	1.15620314774995e-25	2
LGALS3BP	4.94894075590911e-30	0.534329	0.584	0.53	1.16037813903801e-25	2
ALDH3A1	2.14149957320359e-29	0.630851	0.342	0.237	5.02117404929045e-25	2
ERN2	9.81715688204046e-29	0.574299	0.439	0.344	2.30182877413203e-24	2
IRF7	2.1481851178998e-28	0.905404	0.307	0.223	5.03684964593966e-24	2
QSOX1	3.56290684992459e-28	0.665889	0.41	0.331	8.35394769101818e-24	2
TESC	3.82615035155106e-28	0.4249	0.404	0.29	8.97117472928178e-24	2
CTNNA1	6.16187019992906e-28	0.674722	0.438	0.374	1.44477370577737e-23	2
FOXQ1	1.55197765602626e-27	0.536874	0.31	0.212	3.63892201008477e-23	2
PIGR	6.73442061279018e-27	0.318966	0.571	0.435	1.57901960108091e-22	2
N4BP2L2	9.63039134470667e-27	0.728666	0.374	0.295	2.25803785859337e-22	2
MARCKS	1.37762624966139e-26	0.66048	0.303	0.219	3.23012026758105e-22	2
ID1	1.58382665498272e-26	0.677554	0.607	0.549	3.71359835793799e-22	2
TMC5	2.00726514265418e-26	0.827213	0.455	0.392	4.70643457998126e-22	2
STK24	3.89432357111288e-26	0.728987	0.285	0.206	9.13102047718837e-22	2
RIOK3	5.65811506411182e-26	0.673008	0.387	0.312	1.3266582390823e-21	2
ISG15	7.14135882212465e-26	1.11473	0.373	0.299	1.67443440302357e-21	2
JUND	4.34159804603379e-25	0.503956	0.544	0.494	1.01797449385354e-20	2
ACADVL	2.18615574709395e-24	0.497022	0.626	0.599	5.12587938021118e-20	2
BAIAP2L1	3.18466343076583e-24	0.704152	0.403	0.34	7.46708034611663e-20	2
PLEC	4.18498328120687e-24	0.461914	0.547	0.475	9.81253029944575e-20	2
LPCAT4	5.53730250207574e-24	0.662872	0.348	0.272	1.2983313176617e-19	2
DDX17	1.89068653411574e-23	0.707324	0.399	0.339	4.43309271654117e-19	2
ETNK1	4.88542289029289e-23	0.677801	0.389	0.325	1.14548510508697e-18	2
CD63	2.51346121810438e-22	0.374789	0.647	0.626	5.89331251808933e-18	2
SRRM2	2.96626760855193e-22	0.623828	0.519	0.482	6.95500766177171e-18	2
C1orf116	4.33492789683486e-22	0.698875	0.257	0.184	1.01641054397087e-17	2
TAGLN2	1.06963807390173e-21	0.374467	0.717	0.728	2.50798039187738e-17	2
STXBP2	1.9841915351863e-21	0.631734	0.423	0.37	4.65233389255132e-17	2
KLF4	2.81392017639896e-20	0.352739	0.563	0.501	6.59779863760263e-16	2
GAK	5.13936133437722e-20	0.631791	0.318	0.246	1.20502605207143e-15	2
RNPEPL1	1.09665732074556e-19	0.598593	0.325	0.253	2.57133241995211e-15	2
DST	1.41621993803301e-19	0.647533	0.279	0.207	3.32061088870599e-15	2
BACE2	1.48546968007283e-19	0.673736	0.415	0.365	3.48298075886676e-15	2
LLGL2	2.05277557235048e-19	0.542104	0.422	0.365	4.81314288449017e-15	2
ARL14	3.17002145435018e-19	0.534367	0.387	0.314	7.43274930401486e-15	2
CGN	7.57454470502215e-19	0.639259	0.275	0.207	1.77600349698654e-14	2
MVP	1.02258405473572e-18	0.562093	0.432	0.386	2.39765283313883e-14	2
RHOF	1.68461647789829e-18	0.59667	0.252	0.181	3.94992025572811e-14	2
TRAK1	2.34135234265436e-17	0.586059	0.251	0.185	5.48976883782167e-13	2
ATF4	9.10994019533479e-17	0.486849	0.481	0.454	2.13600767760015e-12	2
SGK1	3.83230886573664e-16	0.381143	0.302	0.227	8.9856145974927e-12	2
STAT6	4.40728824188652e-16	0.642532	0.306	0.25	1.03337687407513e-11	2
SMIM14	7.13323113325593e-16	0.491507	0.255	0.192	1.67252870381452e-11	2
FXYD3	1.52647701129092e-15	0.399749	0.602	0.6	3.57913064837381e-11	2
RASSF7	3.65182816751774e-15	0.634744	0.413	0.379	8.56244150437884e-11	2
PCSK7	5.07678979081768e-15	0.535288	0.285	0.227	1.19035490225302e-10	2
OFD1	6.2207450668922e-15	0.626525	0.259	0.203	1.45857809583421e-10	2
SHROOM3	7.90285287059773e-15	0.555871	0.29	0.233	1.85298191256905e-10	2
ARHGEF16	1.0370578546005e-14	0.57423	0.266	0.206	2.4315895516818e-10	2
VAMP8	4.86579690106532e-14	0.486249	0.478	0.473	1.14088339939279e-09	2
TENT5A	5.90571204742462e-14	0.33837	0.423	0.364	1.38471230375965e-09	2
AKR1C3	1.31621946619169e-13	0.441948	0.369	0.321	3.08613978237964e-09	2
MYH14	5.29515136192726e-13	0.49319	0.408	0.368	1.24155413983109e-08	2
RHOC	6.20643511666712e-13	0.422893	0.454	0.423	1.45522284180494e-08	2
TCF25	1.10784895576423e-12	0.442666	0.462	0.442	2.59757344658039e-08	2
CAST	1.40057445779359e-12	0.485468	0.406	0.377	3.28392693118863e-08	2
SPPL2B	1.69398653590231e-12	0.458502	0.296	0.241	3.97189023073014e-08	2
CD59	1.89537134200361e-12	0.451643	0.435	0.41	4.44407718559586e-08	2
STARD10	4.84123925108086e-12	0.398255	0.517	0.522	1.13512536720093e-07	2
TPM4	4.88186645239409e-12	0.385935	0.518	0.512	1.14465122709284e-07	2
GPX2	6.01764814861439e-12	0.257749	0.609	0.55	1.41095796140562e-07	2
CCDC107	9.89500982791922e-12	0.63052	0.26	0.219	2.32008295435222e-07	2
SON	3.2692240413499e-11	0.312113	0.546	0.545	7.66534960975312e-07	2
SELENBP1	3.39647925689837e-11	0.480914	0.344	0.303	7.96372491364962e-07	2
TMEM259	3.51910820479351e-11	0.520677	0.325	0.285	8.25125300777934e-07	2
ECHDC2	8.1527224696133e-11	0.560575	0.265	0.22	1.91156883745023e-06	2
PTPRF	9.38610170810527e-11	0.593755	0.273	0.234	2.20075926749944e-06	2
TACSTD2	5.16119324438947e-10	0.253715	0.411	0.353	1.210144980012e-05	2
CRACR2B	6.59330791005495e-10	0.492823	0.375	0.347	1.54593290567058e-05	2
BICDL2	1.26691812254664e-09	0.472331	0.255	0.212	2.97054292193511e-05	2
SNX9	1.36556005416798e-09	0.602766	0.251	0.214	3.20182865900766e-05	2
CDK5RAP3	2.80161613114811e-09	0.442989	0.383	0.355	6.56894934270297e-05	2
FOSL2	6.49687329691455e-09	0.525648	0.259	0.226	0.000152332	2
RSRP1	7.284279934814e-09	0.317624	0.436	0.402	0.000170795	2
TJP3	1.96543764126242e-08	0.545017	0.259	0.223	0.000460836	2
SUN1	2.10839151902488e-08	0.556328	0.253	0.222	0.000494355	2
HECTD1	2.41317230923944e-08	0.584582	0.251	0.22	0.000565817	2
DSG2	3.09292289361466e-08	0.648414	0.295	0.277	0.000725198	2
KLF3	4.36014902045101e-08	0.536413	0.349	0.333	0.00102232	2
PLAUR	4.78193548416734e-08	0.518083	0.342	0.313	0.00112122	2
CAPN2	1.02223644106799e-07	0.508358	0.316	0.296	0.00239684	2
ST14	2.0419137457175e-07	0.496192	0.368	0.362	0.00478768	2
SLC22A18	2.1294863149296e-07	0.480498	0.279	0.251	0.00499301	2
PDCD6IP	2.36449119475898e-07	0.565107	0.305	0.288	0.00554402	2
ARGLU1	2.95893558691062e-07	0.395822	0.458	0.459	0.00693782	2
LRP10	3.78433772405909e-07	0.510704	0.338	0.33	0.00887314	2
AES	4.54128952454834e-07	0.440245	0.392	0.388	0.010648	2
LRRFIP1	5.13465861457933e-07	0.470868	0.428	0.439	0.0120392	2
ANXA1	6.4903687463147e-07	0.333815	0.328	0.294	0.015218	2
TAPBP	1.05114076295826e-06	0.48334	0.315	0.301	0.0246461	2
CD82	1.06095326913212e-06	0.355563	0.296	0.269	0.0248762	2
NEDD9	1.11829723700565e-06	0.481573	0.252	0.222	0.0262207	2
BLVRB	1.65309179780414e-06	0.295854	0.535	0.569	0.03876	2
BLOC1S1	1.85752999347639e-06	0.375923	0.259	0.228	0.0435535	2
PDLIM5	2.75793006549994e-06	0.455068	0.263	0.238	0.0646652	2
AFF4	2.78473676774147e-06	0.412082	0.302	0.278	0.0652937	2
TST	3.24008956458016e-06	0.427987	0.358	0.354	0.0759704	2
FHL2	4.23456047526596e-06	0.422906	0.382	0.373	0.0992877	2
RBM47	7.42098522381883e-06	0.481712	0.326	0.321	0.174	2
SRSF5	9.97247455354171e-06	0.466744	0.401	0.413	0.233825	2
EZR	1.18683642338499e-05	0.265527	0.597	0.621	0.278278	2
RHPN2	1.96383949814406e-05	0.533898	0.284	0.272	0.460461	2
SFN	2.06490765681639e-05	0.400077	0.543	0.551	0.484159	2
UBA1	2.32246472888929e-05	0.47366	0.338	0.34	0.544548	2
CSNK1D	3.15552856379721e-05	0.433838	0.302	0.287	0.739877	2
EPS8L3	4.40315059021887e-05	0.453077	0.308	0.298	1	2
LENG8	4.47790898503023e-05	0.491556	0.294	0.28	1	2
TMC4	5.17216720326237e-05	0.461039	0.265	0.249	1	2
CTTN	6.51723040547314e-05	0.437704	0.291	0.282	1	2
HDHD3	7.15358593955804e-05	0.516451	0.335	0.336	1	2
PTTG1IP	7.57009668664099e-05	0.407336	0.304	0.297	1	2
PKP3	9.1962440560772e-05	0.418927	0.37	0.378	1	2
MT-ND6	0.000106642	0.39287	0.495	0.51	1	2
OPTN	0.000140006	0.431658	0.252	0.236	1	2
GNAS	0.000186971	0.302899	0.503	0.545	1	2
NCOR1	0.000290532	0.410003	0.365	0.378	1	2
FBXW5	0.000307912	0.418722	0.322	0.324	1	2
TMPRSS2	0.000417196	0.43528	0.253	0.243	1	2
WSB1	0.000454885	0.293236	0.381	0.382	1	2
PSAP	0.000496234	0.360848	0.432	0.459	1	2
FOXA3	0.000607962	0.285032	0.308	0.295	1	2
TMBIM1	0.000777343	0.432323	0.353	0.365	1	2
TM4SF5	0.000854884	0.341616	0.329	0.327	1	2
CREB3L1	0.00109747	0.354066	0.283	0.275	1	2
ERBB3	0.00115664	0.455304	0.289	0.293	1	2
CD164	0.00193432	0.457479	0.365	0.388	1	2
ALDH2	0.00229601	0.310045	0.391	0.411	1	2
ATRX	0.00240718	0.251969	0.208	0.27	1	2
DDR1	0.00626189	0.439387	0.26	0.262	1	2
LDLR	0.00654991	0.288128	0.356	0.363	1	2
TMEM165	0.00841151	0.305075	0.198	0.252	1	2
CEACAM6	0	1.96265	0.521	0.114	0	3
IL32	0	1.67798	0.855	0.407	0	3
EPCAM	0	1.66228	0.905	0.467	0	3
MUC13	0	1.57301	0.594	0.158	0	3
LGALS3	0	1.41584	0.953	0.675	0	3
S100A6	0	1.39762	0.992	0.949	0	3
RHOC	0	1.34622	0.815	0.358	0	3
MUC17	0	1.30162	0.551	0.135	0	3
S100A10	0	1.29292	0.982	0.727	0	3
CLDN7	0	1.24062	0.855	0.362	0	3
MALL	0	1.12724	0.472	0.104	0	3
GCNT3	0	0.98231	0.525	0.128	0	3
MUC3A	4.51125356804575e-304	1.35054	0.645	0.211	1.05775362409969e-299	3
TMEM45B	4.64575080505936e-289	0.915323	0.537	0.157	1.08928919126227e-284	3
PRSS3	2.10970878372996e-281	1.07612	0.721	0.29	4.94663418521163e-277	3
LAMC2	4.24884211459643e-276	1.16892	0.523	0.15	9.96226010609425e-272	3
SH3BGRL3	4.02583020241408e-274	1.27181	0.937	0.672	9.43936407560029e-270	3
TM4SF1	6.28331554712636e-267	1.9375	0.665	0.277	1.47324899633472e-262	3
TM4SF20	1.95639498218665e-258	1.28787	0.25	0.032	4.58715931473303e-254	3
MYL12B	6.24243956476684e-258	1.14281	0.918	0.591	1.46366480475088e-253	3
S100A16	8.83221603612383e-258	1.28737	0.779	0.394	2.07088969398995e-253	3
S100A11	1.95892674345099e-256	1.17147	0.969	0.818	4.59309553536954e-252	3
CAMK2N1	4.05337197059117e-254	0.780446	0.523	0.159	9.50394125944511e-250	3
TSPAN3	3.24342607978526e-253	1.05208	0.82	0.416	7.60486112927249e-249	3
CD68	1.65739943980695e-243	0.691734	0.507	0.149	3.88610446651535e-239	3
CEACAM1	3.98860961741554e-243	1.26383	0.333	0.067	9.35209296995421e-239	3
CEACAM5	1.09771593298145e-242	1.87246	0.515	0.164	2.57381454806161e-238	3
CD9	2.64060147352094e-240	1.37577	0.746	0.355	6.19141827496454e-236	3
RAC1	8.33420689809152e-240	0.96895	0.908	0.582	1.95412149139552e-235	3
GPRC5A	2.04989151102425e-238	1.15198	0.729	0.333	4.80638062589856e-234	3
TSPAN8	2.77857548183529e-237	1.4547	0.896	0.57	6.5149259322592e-233	3
PRAP1	3.71621401417484e-235	2.01548	0.477	0.15	8.71340699903576e-231	3
ANXA2	1.26605272030442e-229	1.20348	0.923	0.669	2.96851381329778e-225	3
RHOD	8.84311526769061e-222	0.742268	0.529	0.176	2.07344523681542e-217	3
TIMP2	5.75826331154811e-221	0.624627	0.271	0.045	1.35013999865869e-216	3
TMBIM1	3.56799029971686e-215	0.864999	0.689	0.304	8.36586685574613e-211	3
SPINT2	1.09446329214592e-214	1.0204	0.882	0.537	2.56618808109454e-210	3
BCL2L1	6.19651374359201e-212	0.645127	0.503	0.165	1.45289657746002e-207	3
ACTB	6.75824463886476e-212	1.11177	0.99	0.917	1.58460562047462e-207	3
CTSA	8.71318461396239e-212	0.986247	0.605	0.234	2.04298039643576e-207	3
CDH17	4.3178337263509e-209	0.795119	0.403	0.113	1.0124024738175e-204	3
AGPAT2	7.47785712744125e-209	0.936673	0.766	0.374	1.75333316067115e-204	3
RHOF	1.48019666624845e-204	0.606596	0.472	0.142	3.47061712335274e-200	3
SDCBP2	2.04952178849299e-202	0.867088	0.765	0.367	4.80551373747953e-198	3
CXCL16	2.93337472399118e-202	0.726115	0.585	0.229	6.87788371534213e-198	3
B2M	3.58954734105719e-200	1.53946	0.957	0.819	8.41641165057679e-196	3
ASS1	1.14952365676671e-196	1.25964	0.563	0.22	2.69528811802091e-192	3
IL2RG	1.24779927546416e-196	0.648172	0.265	0.05	2.92571496118081e-192	3
GNG5	2.05168205994283e-191	0.901735	0.842	0.488	4.81057892594795e-187	3
FTH1	1.12966156159047e-183	1.1745	0.979	0.859	2.64871746346118e-179	3
MYO7B	6.51532401494284e-183	0.494365	0.261	0.051	1.52764802178365e-178	3
RAB5IF	3.42381995960938e-182	0.803116	0.673	0.304	8.02783065929611e-178	3
ACSL5	1.22797250438683e-181	0.618507	0.435	0.141	2.8792271310358e-177	3
MISP	2.91820471268295e-181	0.750601	0.696	0.319	6.8423145898277e-177	3
MSLN	6.06129531169642e-181	0.746375	0.396	0.12	1.42119191173346e-176	3
CD55	1.68715558134352e-180	1.0599	0.804	0.459	3.95587369157616e-176	3
ARPC1B	2.98314992053607e-180	0.775304	0.725	0.341	6.99459161868092e-176	3
TMEM176B	1.79960135714798e-178	0.913156	0.34	0.095	4.21952530210487e-174	3
POMP	6.23098873558529e-177	0.714038	0.734	0.356	1.46097992883268e-172	3
TIMP1	1.08650727845647e-176	1.11939	0.636	0.291	2.5475336157969e-172	3
IFNGR1	2.4999401764083e-176	0.534518	0.392	0.119	5.86160973162455e-172	3
S100A4	2.10927800538788e-175	1.67884	0.479	0.179	4.94562413923296e-171	3
PDZK1IP1	8.47845239273788e-175	1.24703	0.533	0.22	1.98794273252525e-170	3
LDHA	5.36489713957045e-173	0.885548	0.759	0.395	1.25790743231508e-168	3
PON2	1.1619548531864e-172	0.611965	0.445	0.153	2.72443554426615e-168	3
ATP6V0E1	4.68617152534439e-172	0.694288	0.662	0.3	1.0987666375475e-167	3
CHMP2B	8.44200191299315e-172	0.526882	0.503	0.187	1.9793961885395e-167	3
ACHE	1.52471102037229e-171	0.807628	0.257	0.054	3.57498992946691e-167	3
PI3	2.53501572199726e-171	2.3703	0.333	0.093	5.94385136336699e-167	3
CLDN3	3.92329685053084e-171	1.14492	0.607	0.263	9.19895412543966e-167	3
ERO1A	2.05556092800692e-170	1.03965	0.465	0.169	4.81967370789783e-166	3
HEPH	3.90269625482322e-170	0.439935	0.274	0.062	9.15065190868401e-166	3
PLIN3	9.13515834443782e-170	0.629282	0.433	0.146	2.14192057702034e-165	3
CAP1	4.03251599604179e-168	0.625442	0.586	0.245	9.45504025591918e-164	3
TMEM176A	6.43702302711642e-168	1.04568	0.358	0.11	1.50928878916799e-163	3
TPMT	6.77931332535497e-168	0.459362	0.368	0.11	1.58954559539598e-163	3
CTSS	1.84847025892463e-167	0.600897	0.475	0.169	4.33410821610058e-163	3
TMEM59	1.28101361253905e-166	0.83254	0.738	0.372	3.00359261732031e-162	3
SERINC2	4.45279744944394e-165	0.672664	0.682	0.322	1.04404741797112e-160	3
CHMP5	1.29647474809659e-164	0.561402	0.528	0.211	3.03984434186206e-160	3
ANPEP	1.77490906783871e-163	1.82404	0.277	0.068	4.16162929136142e-159	3
ISG20	2.10054822225357e-162	0.646117	0.56	0.219	4.92515541671793e-158	3
FABP1	2.31753951954807e-162	2.9305	0.331	0.103	5.43393491148435e-158	3
CSTB	3.7605822896841e-162	1.22412	0.863	0.543	8.81743729462231e-158	3
CD59	2.96588975904626e-161	0.932189	0.704	0.361	6.95412171803576e-157	3
MYL12A	3.65833382145503e-161	0.809034	0.865	0.551	8.57769531116562e-157	3
S100A14	1.96254875744435e-159	1.25294	0.711	0.421	4.60158807157976e-155	3
OAS1	4.11666229845972e-159	0.588289	0.444	0.154	9.65233809119851e-155	3
HLA-C	8.85677585582048e-159	1.25406	0.926	0.69	2.07664823491423e-154	3
CLDN4	4.26999202240954e-158	0.798734	0.835	0.478	1.00118502949437e-153	3
LRP10	8.36620990116279e-158	0.546497	0.628	0.277	1.96162523552564e-153	3
EMP1	9.07398937329714e-157	0.503266	0.38	0.116	2.12757828835698e-152	3
TMEM50A	2.20295950342771e-156	0.629318	0.565	0.242	5.16527914768695e-152	3
ARPC3	1.15290000552452e-155	0.754881	0.787	0.435	2.70320464295335e-151	3
VAMP8	3.41662445466589e-155	0.68775	0.781	0.418	8.01095935885511e-151	3
GLRX	3.54824952928885e-155	0.610626	0.267	0.065	8.31958067132357e-151	3
PSENEN	1.12786831621752e-154	0.449876	0.439	0.157	2.64451284103521e-150	3
CMPK1	3.25075487526987e-154	0.612506	0.661	0.303	7.62204495604526e-150	3
PGK1	1.17655695039762e-153	0.788188	0.68	0.327	2.7586730815973e-149	3
DYNLT1	4.44224742079246e-153	0.532712	0.619	0.277	1.04157375275321e-148	3
CALML4	5.87750063181515e-152	0.539601	0.458	0.173	1.3780975731417e-147	3
DSG2	8.87676107132284e-152	0.5249	0.554	0.23	2.08133416839307e-147	3
PMEPA1	2.11793179231367e-151	0.528887	0.306	0.085	4.96591467343787e-147	3
LGALS4	5.9060437168709e-151	1.00436	0.868	0.63	1.38479007029472e-146	3
COX6A1	2.79059500919005e-150	0.755328	0.885	0.589	6.54310811804792e-146	3
DYNLRB1	8.37973996152626e-150	0.739901	0.724	0.375	1.96479762877906e-145	3
SH3GLB1	1.39126018868075e-149	0.458544	0.427	0.152	3.26208776439976e-145	3
PLAUR	1.58551395713589e-149	0.815801	0.593	0.268	3.71755457529652e-145	3
SELENOP	2.29746566881803e-149	0.984423	0.377	0.128	5.38686775367763e-145	3
ITGB1	2.28766726536878e-148	0.617483	0.559	0.242	5.36389343711018e-144	3
PLS1	8.31711304878392e-148	0.478238	0.45	0.167	1.95011349654837e-143	3
LAPTM4A	3.20249313113872e-147	0.571471	0.578	0.25	7.50888564458096e-143	3
VDAC2	1.26340247313979e-146	0.761605	0.705	0.37	2.96229977877085e-142	3
RALA	4.56577957397069e-146	0.567831	0.503	0.208	1.07053833670891e-141	3
GBP3	8.96456641728224e-146	0.37594	0.291	0.078	2.10192188786017e-141	3
ZNF706	1.16614279159669e-145	0.701218	0.701	0.356	2.73425500345676e-141	3
TAP1	1.16804445379262e-144	0.513859	0.414	0.147	2.73871383080755e-140	3
AP3S1	2.4276299825915e-144	0.508289	0.442	0.166	5.69206402018228e-140	3
NBL1	9.61161067735045e-144	0.496508	0.538	0.221	2.25363435551836e-139	3
PSMB9	4.07646523844564e-143	0.580114	0.441	0.163	9.55808804458348e-139	3
CES2	5.64732684295489e-143	0.813208	0.632	0.309	1.32412872486763e-138	3
CLIC1	1.35399297768472e-142	0.725641	0.9	0.638	3.17470733477736e-138	3
REEP3	5.06716287962472e-142	0.427963	0.389	0.135	1.18809768038561e-137	3
MAP1LC3B	2.61665176952284e-140	0.655992	0.703	0.354	6.13526340400021e-136	3
TMEM167A	8.40310972620593e-140	0.414919	0.477	0.185	1.9702771375035e-135	3
CD164	3.00283467226668e-139	0.580305	0.674	0.332	7.04074645606369e-135	3
GABARAPL2	4.68926272983302e-139	0.551815	0.567	0.252	1.09949143226395e-134	3
IFITM3	5.23690962866247e-139	1.25869	0.794	0.493	1.22789820063249e-134	3
COX7A2	5.26728105210591e-139	0.709923	0.861	0.554	1.23501938828727e-134	3
TRAM1	7.73748184630366e-139	0.546749	0.47	0.188	1.81420736850282e-134	3
FUOM	8.24704776636608e-139	0.493458	0.393	0.139	1.93368528977986e-134	3
GPX4	1.1862067144466e-138	0.750886	0.816	0.464	2.78129888336294e-134	3
PPIC	3.44299635885308e-138	0.522044	0.461	0.181	8.07279356260282e-134	3
CD47	8.02677298078515e-138	0.572895	0.486	0.201	1.88203746080469e-133	3
PRR13	1.96261988524213e-137	0.767275	0.814	0.472	4.60175484492722e-133	3
ATP6V0C	1.6446364029436e-136	0.683346	0.623	0.305	3.85617897398185e-132	3
RAP1B	1.95437629821629e-136	0.457538	0.505	0.21	4.58242610642774e-132	3
CTSB	1.49517140926674e-135	0.687322	0.64	0.31	3.50572840330773e-131	3
CRB3	4.85975259786927e-135	0.463465	0.491	0.203	1.13946619162241e-130	3
ORMDL2	1.02521019556202e-134	0.431912	0.449	0.175	2.40381034553427e-130	3
LAMTOR5	1.45770092383821e-134	0.424585	0.625	0.288	3.41787135612345e-130	3
SDR16C5	2.53865802921625e-134	0.466968	0.265	0.07	5.95239148110334e-130	3
KRT7	4.11692931612649e-134	1.16188	0.559	0.272	9.65296416752178e-130	3
CIB1	9.01181718863809e-134	0.670618	0.789	0.45	2.11300077621997e-129	3
UBD	3.07236248358476e-133	1.9382	0.261	0.073	7.20376831526118e-129	3
TRIM15	6.76023677407707e-133	0.456916	0.316	0.098	1.58507271641785e-128	3
GSKIP	7.50453222046035e-133	0.335449	0.364	0.124	1.75958766973134e-128	3
CDCP1	2.05420778457565e-132	0.3104	0.348	0.114	4.81650099249452e-128	3
ATP6V0B	7.1952472151313e-132	0.589128	0.681	0.346	1.68706961453184e-127	3
TSPAN1	1.46810816339546e-131	0.818688	0.704	0.367	3.44227321071334e-127	3
SRI	1.8789214496268e-131	0.654568	0.67	0.338	4.40550712293995e-127	3
ADAM9	2.19562905159019e-131	0.444248	0.503	0.209	5.14809143726351e-127	3
RNF7	3.14781730744117e-131	0.480271	0.602	0.279	7.38068724075732e-127	3
DAD1	6.26141725401495e-131	0.550107	0.703	0.357	1.46811450354888e-126	3
MYOF	7.39630068871995e-131	0.327521	0.365	0.121	1.73421062248417e-126	3
SNX3	6.9335267371125e-130	0.489714	0.61	0.285	1.62570401405077e-125	3
RBCK1	9.85527447049619e-130	0.559787	0.561	0.258	2.31076620509724e-125	3
CNIH4	4.16447237323083e-128	0.422051	0.457	0.184	9.76443837351432e-124	3
PRELID3B	8.37843821159495e-128	0.451728	0.525	0.23	1.96449240747267e-123	3
FXYD3	4.88417530051256e-127	0.760537	0.849	0.556	1.14519258271118e-122	3
EIF6	5.81422006195771e-127	0.633712	0.705	0.369	1.36326017792722e-122	3
RHEB	1.62348101668011e-126	0.525453	0.53	0.234	3.80657593980986e-122	3
C4orf3	3.0274951510481e-126	0.601105	0.501	0.222	7.09856788066247e-122	3
FAM3C	9.29730898546771e-126	0.453365	0.343	0.118	2.17994003782261e-121	3
GRINA	2.89588047529039e-125	0.44353	0.454	0.183	6.78997095041339e-121	3
RNASEK	6.235875373166e-125	0.507523	0.606	0.29	1.46212569874623e-120	3
REG4	1.09096752405112e-123	1.85247	0.532	0.275	2.55799155364266e-119	3
MGST3	1.30319400364677e-123	0.688758	0.739	0.42	3.05559898035058e-119	3
MUC12	2.04029091480996e-123	0.730655	0.313	0.102	4.78387010795491e-119	3
HSD17B2	3.97164697960276e-123	0.642939	0.326	0.111	9.31232067307458e-119	3
DSC2	4.15295879163698e-123	0.688782	0.421	0.164	9.73744247875123e-119	3
LAMP1	9.68947408884173e-123	0.460483	0.554	0.249	2.27189098961072e-118	3
DNAJC15	6.32435833822541e-122	0.564924	0.625	0.311	1.48287229956371e-117	3
PPP2CB	6.37950664309862e-122	0.379809	0.354	0.124	1.49580292260733e-117	3
SLC2A1	1.17685716899107e-121	0.319882	0.258	0.073	2.75937700413337e-117	3
TMBIM6	1.49958107780248e-121	0.628979	0.834	0.503	3.51606775312347e-117	3
NOP10	2.08745582437497e-121	0.506707	0.689	0.356	4.89445767141199e-117	3
ARPC5	3.57721659215912e-121	0.438134	0.596	0.28	8.38749974363549e-117	3
GRN	1.92433248087323e-120	0.587009	0.661	0.331	4.51198236790347e-116	3
HSBP1	1.01241233193316e-119	0.514921	0.696	0.362	2.37380319468367e-115	3
NDFIP1	1.1488117355406e-119	0.370679	0.469	0.197	2.69361887632204e-115	3
SERPINB5	1.25901568879837e-119	0.635239	0.38	0.145	2.95201408552554e-115	3
RRAS	2.95578377426826e-119	0.308877	0.273	0.079	6.93042621552679e-115	3
RER1	8.55723684648059e-119	0.458302	0.614	0.3	2.0064153233943e-114	3
CYB5R3	1.12061372846749e-118	0.331553	0.437	0.177	2.62750300913772e-114	3
PERP	1.37264961356923e-118	0.70496	0.798	0.489	3.21845154893576e-114	3
PDLIM1	1.69156054902899e-118	0.44804	0.658	0.327	3.96620201930827e-114	3
HMGA1	6.318808691088e-118	0.703199	0.687	0.369	1.4815710737994e-113	3
SNX9	1.17485200393056e-117	0.327631	0.447	0.179	2.75467549361599e-113	3
NECTIN2	1.75150354082111e-117	0.454068	0.619	0.303	4.10675035216326e-113	3
MAL2	2.15254977430288e-117	0.735405	0.636	0.332	5.04708345580795e-113	3
CDHR5	4.90249300374533e-117	0.91581	0.431	0.177	1.14948753458817e-112	3
ITGA2	1.12147204921872e-116	0.395485	0.284	0.086	2.62951551380313e-112	3
PSMA7	1.23377231412948e-116	0.594689	0.794	0.458	2.89282594493939e-112	3
SF3B6	1.68373590991048e-116	0.46111	0.646	0.32	3.9478555879671e-112	3
ANXA1	1.81058845191439e-116	0.898982	0.541	0.256	4.24528674320367e-112	3
MYH14	2.91417081418458e-116	0.456845	0.651	0.325	6.8328563080186e-112	3
FAM177A1	3.82626718247323e-116	0.435911	0.593	0.287	8.97144866274498e-112	3
VAMP3	6.65757969359444e-116	0.328734	0.373	0.14	1.56100271075709e-111	3
CFL1	8.26461725602343e-116	0.61845	0.946	0.739	1.93780480801981e-111	3
OPTN	1.08587855127783e-115	0.293653	0.477	0.195	2.54605943918114e-111	3
CAPZA2	1.36323067889999e-115	0.404181	0.527	0.237	3.19636697281681e-111	3
HLA-E	1.59285825415896e-115	0.767727	0.784	0.468	3.73477474852651e-111	3
UPP1	1.86655083898166e-115	0.386733	0.371	0.136	4.3765017521603e-111	3
PLAC8	2.32274725579487e-115	0.579232	0.514	0.224	5.44614549066223e-111	3
UBE2V1	4.66824981295574e-115	0.439193	0.48	0.209	1.09456453364373e-110	3
RAB22A	6.44718542458375e-115	0.260961	0.3	0.098	1.51167156650215e-110	3
POLD4	3.80354345528745e-114	0.617608	0.76	0.441	8.91816833961249e-110	3
RAB7A	7.67424471701736e-114	0.314917	0.59	0.276	1.79938015879906e-109	3
ITM2B	8.36333559376271e-114	0.708768	0.767	0.446	1.96095129666954e-109	3
CLDN1	1.15077666438636e-113	0.368356	0.25	0.073	2.69822604498669e-109	3
C18orf32	1.79670310210761e-112	0.37494	0.397	0.158	4.21272976351172e-108	3
ATP6V1D	2.09008581340092e-112	0.273546	0.391	0.151	4.90062420668113e-108	3
TM9SF2	2.93151477884005e-112	0.377154	0.533	0.242	6.87352270194626e-108	3
TNFRSF21	4.7445618190455e-112	0.339906	0.429	0.174	1.1124574097116e-107	3
ATP1B3	8.33474524770248e-112	0.366909	0.421	0.172	1.9542477182288e-107	3
REEP5	8.54641234608061e-112	0.36986	0.491	0.215	2.00387730278552e-107	3
BCAP31	9.12848055483627e-112	0.433281	0.636	0.314	2.14035483569246e-107	3
NDFIP2	1.52357852516528e-111	0.37007	0.338	0.124	3.57233456795504e-107	3
DYNLT3	2.2133357897747e-111	0.313113	0.329	0.115	5.18960842628474e-107	3
GHITM	3.93084508757885e-111	0.367355	0.536	0.247	9.21665247684614e-107	3
CAPG	1.07433673881857e-110	0.360732	0.601	0.289	2.5189973515079e-106	3
DSTN	1.2545188845392e-110	0.620272	0.786	0.466	2.94147042857906e-106	3
TRIP10	2.72370995728666e-110	0.301859	0.294	0.096	6.38628273685003e-106	3
ATP6V1F	3.90705345848648e-110	0.408489	0.565	0.268	9.16086824411325e-106	3
SPCS1	6.21292485616748e-110	0.497293	0.663	0.337	1.45674449102559e-105	3
IFNGR2	6.59495795792562e-110	0.397265	0.483	0.214	1.54631979239482e-105	3
C12orf75	7.79563733769067e-110	0.670815	0.613	0.317	1.82784308656833e-105	3
ETHE1	1.18950996524237e-109	0.567047	0.563	0.278	2.78904401550378e-105	3
CHMP2A	3.27573986231021e-109	0.443142	0.67	0.352	7.68062725515874e-105	3
KRT20	6.57808527793984e-109	1.04003	0.267	0.085	1.54236365511855e-104	3
MIR4435-2HG	2.30108715675457e-108	0.421615	0.356	0.135	5.39535905644243e-104	3
CNIH1	7.28301393305201e-108	0.373782	0.46	0.199	1.7076482768827e-103	3
MYL6	9.21736376426233e-108	0.570636	0.978	0.855	2.16119528180659e-103	3
HKDC1	1.15570711772717e-107	0.375711	0.271	0.086	2.7097864789349e-103	3
GUK1	2.1485847089788e-107	0.580106	0.836	0.551	5.03778656714259e-103	3
FHL2	3.88320758636412e-107	0.577122	0.63	0.328	9.10495682774794e-103	3
KRT8	4.10366826095521e-107	0.76707	0.983	0.935	9.62187097146169e-103	3
GABARAP	6.43662321560697e-107	0.526162	0.741	0.406	1.50919504536337e-102	3
APH1A	9.60907723073104e-107	0.374032	0.517	0.237	2.25304033828951e-102	3
SEPT10	1.23469167567195e-106	0.292458	0.27	0.086	2.89498157194802e-102	3
HSD17B11	2.61541495374787e-106	0.392062	0.366	0.143	6.13236344205264e-102	3
TNFRSF1A	2.98789467680078e-106	0.352709	0.436	0.185	7.00571664869479e-102	3
RAB25	1.5927877688747e-105	0.468614	0.624	0.325	3.7346094816805e-101	3
HIGD1A	4.11613059537303e-105	0.387751	0.414	0.171	9.65109140697115e-101	3
NDUFV2	4.68471760931589e-105	0.435175	0.678	0.362	1.0984257378563e-100	3
KCNK1	5.5187446470189e-105	0.363118	0.406	0.166	1.29398005738652e-100	3
ZYX	6.95144014383897e-105	0.430052	0.493	0.227	1.62990417052592e-100	3
RTN4	8.1891099599839e-105	0.325586	0.534	0.25	1.92010061231743e-100	3
TMEM106B	1.33862887788674e-104	0.357666	0.289	0.099	3.13868312998105e-100	3
CTSZ	1.37510267535261e-104	0.36489	0.375	0.148	3.22420324289927e-100	3
YWHAZ	3.31869884288342e-104	0.596218	0.854	0.585	7.78135317690875e-100	3
VSIR	4.00417799268985e-104	0.304595	0.3	0.101	9.38859613945989e-100	3
UBE2A	1.17999155356836e-103	0.289263	0.44	0.189	2.76672619565174e-99	3
AOC1	2.57175435046016e-103	0.675476	0.331	0.127	6.02999242552395e-99	3
TXN	2.63486490990397e-103	0.686524	0.888	0.633	6.17796775425185e-99	3
SERP1	4.25539112173226e-103	0.561177	0.788	0.483	9.97761556312563e-99	3
TNFRSF12A	1.12212422058602e-102	0.490603	0.537	0.263	2.63104466000805e-98	3
FAM96B	1.72279975823149e-102	0.43053	0.659	0.349	4.03944859312539e-98	3
TMCO1	1.85770629572978e-102	0.400093	0.438	0.188	4.35576395159762e-98	3
BZW1	1.93404797995895e-102	0.407977	0.488	0.224	4.53476229860975e-98	3
SUMO1	2.56610803734729e-102	0.33014	0.52	0.239	6.0167535151682e-98	3
H3F3A	4.13497703814119e-102	0.559842	0.922	0.668	9.69528066132964e-98	3
TMEM208	4.27530259386861e-102	0.355243	0.514	0.243	1.00243019918437e-97	3
ARF5	4.93910638810131e-102	0.419653	0.652	0.338	1.15807227481811e-97	3
CXADR	6.69559916487704e-102	0.449157	0.448	0.2	1.56991713618872e-97	3
ACOT7	6.87835372911012e-102	0.498905	0.322	0.121	1.61276759886445e-97	3
ADIPOR1	1.20144934090656e-101	0.321262	0.381	0.154	2.81703826962361e-97	3
TMEM120A	1.64894569589194e-101	0.325454	0.379	0.153	3.86628297315784e-97	3
MDK	3.15800459410684e-101	0.765828	0.751	0.436	7.40457337180231e-97	3
ATP5MD	5.08415662745928e-101	0.48638	0.812	0.505	1.19208220444038e-96	3
BCL10	5.93438186117226e-101	0.287827	0.366	0.144	1.39143451498906e-96	3
HLA-B	8.70525322035226e-101	1.14445	0.875	0.664	2.04112072257599e-96	3
RHOG	9.24340600550162e-101	0.257498	0.343	0.13	2.16730140610997e-96	3
CAPZB	1.05326193295441e-100	0.363373	0.626	0.32	2.4695832541982e-96	3
SMS	1.5024347966866e-100	0.377615	0.491	0.229	3.52275886779107e-96	3
GNB1	1.52295355090146e-100	0.294263	0.41	0.172	3.57086919079865e-96	3
HTATIP2	1.5963410705618e-100	0.400961	0.469	0.216	3.74294090814625e-96	3
TYMP	2.52215095903185e-100	0.448569	0.462	0.209	5.91368735364199e-96	3
PRSS8	1.15207347327045e-99	0.538052	0.546	0.266	2.70126667277722e-95	3
TAX1BP1	1.35191411757751e-99	0.395446	0.61	0.313	3.16983303148398e-95	3
SLPI	5.2944067063072e-99	1.1092	0.603	0.345	1.24137954042785e-94	3
PTTG1IP	6.44159886341195e-99	0.372242	0.533	0.255	1.5103616855042e-94	3
C4orf48	8.02997403918004e-99	0.543856	0.343	0.135	1.88278801296654e-94	3
ARPC2	9.17371630861578e-99	0.452111	0.765	0.45	2.15096126288114e-94	3
PSAP	1.50653119402423e-98	0.498976	0.72	0.407	3.53236369062861e-94	3
OST4	1.50922189688714e-98	0.534401	0.805	0.499	3.53867258163127e-94	3
PLSCR1	3.32520394587001e-98	0.390867	0.476	0.219	7.79660569188142e-94	3
CERS2	4.31125467880247e-98	0.276373	0.316	0.118	1.01085988453882e-93	3
ANXA11	9.90963909354742e-98	0.514308	0.782	0.48	2.32351307826406e-93	3
KDELR1	2.40341733187503e-97	0.465978	0.689	0.373	5.63529261804738e-93	3
SPINT1	3.87859155664915e-97	0.353801	0.662	0.353	9.09413362287527e-93	3
VAPA	5.08347180728596e-97	0.405468	0.61	0.315	1.19192163465434e-92	3
PTP4A2	6.55285779828855e-97	0.349025	0.53	0.257	1.53644856796472e-92	3
SERINC1	8.34906543205509e-97	0.270947	0.292	0.104	1.95760537185396e-92	3
C19orf33	1.10645166203941e-96	0.667563	0.907	0.677	2.59429721198381e-92	3
TPD52L2	1.192610935704e-96	0.267406	0.401	0.17	2.79631486094517e-92	3
SYPL1	3.80989316793486e-96	0.307701	0.479	0.218	8.93305651085686e-92	3
CFLAR	4.13508530721396e-96	0.312467	0.442	0.194	9.69553451982457e-92	3
MMADHC	5.7795120644334e-96	0.30241	0.464	0.211	1.3551221937477e-91	3
TWF1	6.09688788235616e-96	0.253546	0.405	0.172	1.42953730177605e-91	3
MOB1A	6.80215111498236e-96	0.253298	0.411	0.178	1.59490037192991e-91	3
ATP6V1G1	6.83517208061473e-96	0.43645	0.684	0.373	1.60264279774174e-91	3
HLA-F	7.56365772914649e-96	0.300903	0.476	0.211	1.77345082775298e-91	3
TFG	1.28217125275768e-95	0.263365	0.496	0.231	3.00630693634093e-91	3
SERPINB1	1.35185610937425e-95	0.72968	0.751	0.474	3.16969701964981e-91	3
DBNDD2	1.88194808259313e-95	0.322923	0.393	0.167	4.41260366925611e-91	3
BRI3	1.99358522431956e-95	0.38082	0.526	0.255	4.67435927546208e-91	3
BCAP29	2.43681585149437e-95	0.263599	0.295	0.107	5.71360212699885e-91	3
ADIRF	4.16153772620141e-95	0.882554	0.586	0.329	9.75755750662444e-91	3
RAB5C	5.05562352493925e-95	0.254531	0.502	0.233	1.18539204789251e-90	3
YIPF3	6.52481378062826e-95	0.294588	0.505	0.238	1.52987308714391e-90	3
ELOVL1	7.26752136724876e-95	0.265306	0.442	0.196	1.70401573497882e-90	3
SBDS	8.97022340335271e-95	0.367891	0.607	0.313	2.10324828138411e-90	3
SLC22A18	9.81812968391718e-95	0.391248	0.471	0.216	2.30205686698806e-90	3
PLEK2	1.57528300780356e-94	0.342728	0.367	0.149	3.69356606839702e-90	3
TFF3	4.03055621618363e-94	1.60225	0.479	0.246	9.45044516008576e-90	3
HIST1H1C	4.81349043331762e-94	0.556144	0.441	0.201	1.12861910189998e-89	3
CAPN2	7.64527955895064e-94	0.307753	0.534	0.257	1.79258869818716e-89	3
DRAP1	1.05069171892296e-93	0.343933	0.523	0.254	2.46355687335868e-89	3
APLP2	1.14131615837982e-93	0.417266	0.594	0.305	2.67604399655317e-89	3
LEPROTL1	4.07184337001648e-93	0.269742	0.364	0.15	9.54725114967765e-89	3
PGAM1	5.79141499042697e-93	0.294249	0.542	0.264	1.35791307280541e-88	3
CDC42	7.30771409101765e-93	0.353011	0.623	0.328	1.71343972292091e-88	3
GTF2A2	1.27033822220253e-92	0.398551	0.496	0.238	2.97856202959827e-88	3
COX6C	1.2761708173508e-92	0.579983	0.857	0.586	2.99223771544242e-88	3
CALM3	1.30760819036519e-92	0.440734	0.628	0.333	3.06594892394927e-88	3
S100A13	1.5087505714083e-92	0.57357	0.625	0.35	3.53756746478103e-88	3
RNF181	1.59622210607459e-92	0.312991	0.553	0.275	3.74266197211308e-88	3
LMAN2	2.55173142011254e-92	0.313248	0.554	0.275	5.98304466073788e-88	3
F11R	5.71574610420238e-92	0.279252	0.465	0.212	1.34017098905233e-87	3
ANXA4	5.71730580488872e-92	0.471063	0.693	0.391	1.34053669207226e-87	3
SLC50A1	5.99166956502506e-92	0.378565	0.493	0.237	1.40486676291143e-87	3
NPC2	6.07028616310567e-92	0.47025	0.592	0.304	1.42329999666339e-87	3
TINAGL1	7.19237071794677e-92	0.351817	0.446	0.201	1.68639516223698e-87	3
BNIP3L	1.19060930330805e-91	0.371831	0.291	0.107	2.79162163346639e-87	3
PSMB1	1.53839761431664e-91	0.324598	0.66	0.346	3.60708088628823e-87	3
CHMP4B	1.61070672332953e-91	0.441078	0.662	0.371	3.77662405419075e-87	3
TPT1	4.15162882587525e-91	0.853704	0.979	0.907	9.7343241080297e-87	3
CD63	4.45912401395042e-91	0.600193	0.865	0.587	1.04553080755096e-86	3
SERINC3	6.79268750371798e-91	0.266418	0.39	0.167	1.59268143899675e-86	3
TMPRSS2	1.73447432186867e-90	0.406963	0.45	0.207	4.06682194248547e-86	3
FKBP1A	2.55227843810431e-90	0.47801	0.637	0.338	5.98432725382316e-86	3
TMEM14C	5.1878823896624e-90	0.37803	0.547	0.27	1.21640278390414e-85	3
CLTB	8.14985788409027e-90	0.464504	0.786	0.483	1.91089717808264e-85	3
ARL6IP5	1.72690256836429e-89	0.265133	0.38	0.162	4.04906845204375e-85	3
PLBD1	1.97088358752028e-89	0.365082	0.398	0.175	4.62113074765879e-85	3
CDHR2	4.78965078344673e-89	0.37559	0.327	0.124	1.12302941919475e-84	3
MAP1LC3A	7.80345899430442e-89	0.557153	0.412	0.186	1.82967703039456e-84	3
VDAC1	3.47476099335951e-88	0.39378	0.687	0.38	8.14727210113005e-84	3
SEC61B	3.54579928041494e-88	0.435629	0.737	0.433	8.31383557278891e-84	3
SELENOT	4.58017201426295e-88	0.284293	0.407	0.182	1.07391293218423e-83	3
ANXA3	1.39248338528632e-87	0.339495	0.49	0.237	3.26495579348084e-83	3
KRT19	2.03068213434465e-87	0.788857	0.947	0.854	4.76134040039791e-83	3
PSMA6	2.28485970204854e-87	0.329806	0.511	0.249	5.35731054339322e-83	3
MMP24OS	2.53296854262965e-87	0.288929	0.476	0.224	5.93905134190374e-83	3
ACAA2	3.7873847074328e-87	0.31075	0.399	0.177	8.88028092351769e-83	3
GID8	5.76670398959464e-87	0.280017	0.414	0.187	1.35211908444026e-82	3
LAMTOR2	8.75379828171492e-87	0.28883	0.552	0.277	2.0525030831137e-82	3
DPH3	9.27263135479321e-87	0.264608	0.297	0.113	2.17415387375836e-82	3
TXNRD1	1.02224457173783e-86	0.423621	0.403	0.182	2.3968568473537e-82	3
TMEM30A	1.58247770604794e-86	0.258812	0.29	0.109	3.71043547737061e-82	3
FDX1	2.3080822541933e-86	0.333524	0.425	0.196	5.41176046140704e-82	3
CD24	2.61656120556236e-86	0.663898	0.845	0.599	6.13505105868205e-82	3
DAZAP2	2.65017898311341e-86	0.387047	0.64	0.35	6.21387466170601e-82	3
CRYL1	2.86799757720067e-86	0.335837	0.32	0.129	6.72459391926241e-82	3
SELENOK	3.03527689328166e-86	0.378024	0.628	0.335	7.1168137316775e-82	3
OCIAD2	9.84171320722488e-86	0.439028	0.643	0.358	2.30758649569802e-81	3
PSMB2	1.05621403028211e-85	0.276598	0.505	0.246	2.47650503680247e-81	3
CSNK2B	1.10449022870458e-85	0.314812	0.586	0.301	2.58969823924362e-81	3
SLC39A1	1.16056159360884e-85	0.328509	0.299	0.117	2.72116876853464e-81	3
NDUFB4	1.70319282265948e-85	0.394521	0.741	0.428	3.99347621128969e-81	3
PSMA5	2.23681877460451e-85	0.259822	0.503	0.246	5.24466898081519e-81	3
SUMO2	3.08772922520923e-85	0.360298	0.715	0.401	7.23979871434807e-81	3
ALDOA	4.06021125413809e-85	0.790509	0.813	0.558	9.51997732757759e-81	3
SCARB2	8.52266163236705e-85	0.253144	0.332	0.135	1.9983084729411e-80	3
TAX1BP3	9.02938848309994e-85	0.26596	0.397	0.174	2.11712071763244e-80	3
HLA-A	1.06145426562583e-84	0.985191	0.895	0.72	2.48879181661289e-80	3
PLOD3	1.26199681140075e-84	0.30776	0.384	0.17	2.95900392369135e-80	3
PSMB5	3.12485146441342e-84	0.282117	0.536	0.263	7.32683922861014e-80	3
SEM1	3.73379129492171e-84	0.426179	0.817	0.497	8.75462044920292e-80	3
GAPDH	4.74938789813764e-84	0.51064	0.975	0.81	1.11358898047633e-79	3
CYB5B	4.79640924720191e-84	0.272484	0.367	0.159	1.12461407619143e-79	3
ABRACL	8.76772510246897e-84	0.360426	0.398	0.181	2.0557685047759e-79	3
DECR1	1.42548572069132e-83	0.287058	0.431	0.199	3.34233636930494e-79	3
JUP	3.56238015323973e-83	0.381939	0.713	0.419	8.35271274530119e-79	3
TMSB10	3.80301225643222e-83	0.726991	0.986	0.94	8.91692283765663e-79	3
CHCHD2	4.88195948024197e-83	0.49683	0.903	0.654	1.14467303933233e-78	3
SLC39A4	5.67130197163485e-83	0.510043	0.523	0.272	1.32975017328922e-78	3
MIEN1	6.33063647456579e-83	0.261761	0.542	0.274	1.48434433419144e-78	3
NDUFB9	6.4164490621593e-83	0.48112	0.74	0.441	1.50446481160449e-78	3
POLR2K	9.43972067380602e-83	0.277051	0.494	0.24	2.2133313063873e-78	3
PSME1	1.08219074883188e-82	0.455526	0.708	0.411	2.53741264878612e-78	3
LITAF	1.24884207440623e-82	0.324377	0.353	0.153	2.92816001186028e-78	3
IFITM1	2.59363595386921e-82	1.16712	0.419	0.213	6.08129822103713e-78	3
RNF114	2.73749371613505e-82	0.322952	0.457	0.22	6.41860151622185e-78	3
SLC6A8	2.73992182739507e-82	0.328778	0.27	0.101	6.42429470869323e-78	3
YWHAB	3.08095722444123e-82	0.461884	0.802	0.508	7.22392040414734e-78	3
YIF1A	3.49705949850915e-82	0.281377	0.521	0.259	8.19955540615441e-78	3
BIK	5.05266514334793e-82	0.357065	0.38	0.17	1.18469839616079e-77	3
SEC61G	1.17321598599079e-81	0.513525	0.799	0.518	2.75083952235262e-77	3
SLC25A3	1.31095843383556e-81	0.438214	0.82	0.519	3.07380423981424e-77	3
PEPD	3.1063282390055e-81	0.279967	0.312	0.128	7.2834078219962e-77	3
UFM1	6.15595336207018e-81	0.263999	0.483	0.239	1.44338638480459e-76	3
SLC9A3R1	8.39057901923203e-81	0.336239	0.496	0.252	1.96733906263933e-76	3
KRAS	1.10831585954676e-80	0.300772	0.446	0.215	2.5986681958793e-76	3
OCLN	2.3418031815848e-80	0.258505	0.355	0.152	5.49082591986187e-76	3
TAPBP	5.14742072213103e-80	0.279213	0.518	0.264	1.20691573671806e-75	3
SELENOS	6.69451590905655e-80	0.306296	0.597	0.322	1.56966314519649e-75	3
CCNI	1.33839351617379e-79	0.341403	0.657	0.368	3.13813127737269e-75	3
UBE2B	1.36735890531653e-79	0.379859	0.538	0.287	3.20604642529567e-75	3
ISG15	1.43172370460098e-79	0.58647	0.526	0.272	3.35696257017791e-75	3
ST14	1.60319387612794e-79	0.284415	0.599	0.32	3.75900868135718e-75	3
PSMC4	1.69930531580388e-79	0.254985	0.529	0.268	3.98436117396536e-75	3
SDHB	1.71801707108038e-79	0.259492	0.444	0.21	4.02823462656216e-75	3
LAMTOR1	1.72117382049613e-79	0.259777	0.539	0.275	4.03563625691727e-75	3
PRELID1	2.02686668435432e-79	0.375885	0.665	0.373	4.75239431480558e-75	3
HDGF	3.28043121646898e-79	0.261604	0.443	0.211	7.69162707325482e-75	3
LMO7	6.76236696979404e-79	0.329619	0.636	0.351	1.58557218340761e-74	3
RAB1A	7.10657538270214e-79	0.25569	0.539	0.276	1.66627872998217e-74	3
TRIM31	1.69573971970081e-78	0.281765	0.433	0.204	3.9760009207825e-74	3
ATP6AP2	1.83657078103034e-78	0.270896	0.347	0.151	4.30620751028184e-74	3
HINT1	2.04399041737612e-78	0.449001	0.797	0.495	4.79254433162179e-74	3
DNTTIP1	2.1409996934119e-78	0.350778	0.352	0.156	5.02000198114287e-74	3
RPN2	2.93174549946256e-78	0.323538	0.626	0.333	6.87406367258987e-74	3
MYDGF	3.35697848366662e-78	0.402681	0.665	0.378	7.87110745065313e-74	3
TXNDC17	5.27283669093068e-78	0.43958	0.701	0.413	1.23632201892252e-73	3
NDUFA6	7.58126552196709e-78	0.328772	0.669	0.373	1.77757932693562e-73	3
RARRES3	1.64575147612256e-77	0.683004	0.375	0.175	3.85879348606456e-73	3
C1orf43	1.75100669933511e-77	0.430405	0.529	0.277	4.10558540793103e-73	3
FTL	1.80172147622344e-77	0.70962	0.95	0.809	4.22449634530111e-73	3
SERPINB6	3.01328543982136e-77	0.435589	0.663	0.389	7.06525037074915e-73	3
PDCD6	8.10498314637857e-77	0.297822	0.567	0.299	1.90037539833138e-72	3
SDC4	1.03904237697539e-76	0.69483	0.654	0.395	2.43624266129419e-72	3
RAB2A	1.33583951853068e-76	0.360617	0.626	0.351	3.13214291909888e-72	3
ARF1	1.74643738850097e-76	0.375132	0.762	0.461	4.09487174481822e-72	3
HOXB7	1.93181377141576e-76	0.255116	0.257	0.098	4.52952374983854e-72	3
CCL20	3.10813100076391e-76	1.57771	0.321	0.143	7.28763475749115e-72	3
UBE2L6	3.91143327457947e-76	0.283885	0.278	0.109	9.17113759890648e-72	3
NDUFA4	5.8607198187661e-76	0.500364	0.823	0.534	1.37416297590609e-71	3
SQOR	9.74415751074326e-76	0.271536	0.293	0.119	2.28471261154397e-71	3
ELOC	1.06152214539637e-75	0.283828	0.609	0.327	2.48895097431088e-71	3
TM4SF5	1.42536655794453e-75	0.778362	0.526	0.292	3.34205696841253e-71	3
PLA2G2A	1.73099716386572e-75	1.07925	0.271	0.109	4.05866905011595e-71	3
SRD5A3	1.80637906231261e-75	0.340217	0.254	0.097	4.23541698740438e-71	3
BRK1	4.50656939956807e-75	0.280956	0.59	0.316	1.05665532711672e-70	3
NDUFB3	2.48416545242371e-74	0.324027	0.682	0.391	5.82462273629788e-70	3
TMEM179B	2.95667193910866e-74	0.299769	0.495	0.252	6.93250869562807e-70	3
TMED10	4.5879494195096e-74	0.320644	0.607	0.325	1.07573650039242e-69	3
EFNA1	5.51673385268597e-74	0.869341	0.456	0.232	1.29350858643928e-69	3
CFDP1	1.9882527861788e-73	0.291732	0.468	0.236	4.66185630775344e-69	3
CAMTA1	2.54349392614568e-73	0.260881	0.446	0.221	5.96373020863379e-69	3
FXYD5	2.59483389568044e-73	0.465993	0.574	0.324	6.08410703520192e-69	3
TMEM256	6.75833128131744e-73	0.314868	0.447	0.223	1.5846259355305e-68	3
TBCA	8.85313489879081e-73	0.278639	0.631	0.348	2.07579453971948e-68	3
COX8A	1.64698736863376e-72	0.460932	0.85	0.579	3.86169128323559e-68	3
COX17	1.83913923722605e-72	0.28908	0.673	0.385	4.31222976952391e-68	3
AC004922.1	3.36396216600488e-72	0.262836	0.278	0.113	7.88748209063165e-68	3
SCP2	3.37101454246001e-72	0.298324	0.608	0.335	7.90401779770599e-68	3
BST2	3.97595734035907e-72	0.461199	0.395	0.189	9.32242717593992e-68	3
SDC1	4.27035738800223e-72	0.449608	0.408	0.199	1.00127069676488e-67	3
AGR3	1.2252878212799e-71	0.345686	0.56	0.299	2.87293235455498e-67	3
KIAA1551	1.242593078467e-71	0.254114	0.279	0.112	2.91350799108158e-67	3
EIF3H	2.09553572032463e-71	0.291803	0.625	0.34	4.91340260344516e-67	3
ATP5F1C	2.53684846923017e-71	0.321587	0.624	0.346	5.94814860580397e-67	3
GNB2	2.55269836533435e-71	0.291045	0.726	0.428	5.98531185719946e-67	3
MLF2	2.64096080429108e-71	0.255549	0.594	0.321	6.19226079782129e-67	3
CDH1	3.74519134042117e-71	0.251984	0.585	0.317	8.78135013588552e-67	3
NDUFA12	3.79833933742598e-71	0.265527	0.554	0.299	8.90596624446271e-67	3
PSMD8	6.16450190517318e-71	0.271231	0.625	0.348	1.44539076170596e-66	3
SUB1	7.95771571706866e-71	0.306683	0.695	0.403	1.86584560418109e-66	3
SELENOW	9.13674522280835e-71	0.467536	0.811	0.519	2.14229265239187e-66	3
TMED4	5.02231899482682e-70	0.254941	0.466	0.237	1.17758313471704e-65	3
UQCRB	5.49328350898625e-70	0.386274	0.811	0.515	1.28801018435201e-65	3
APP	5.61405447341101e-70	0.299848	0.544	0.292	1.31632735238068e-65	3
PGRMC1	1.34841522111638e-69	0.272899	0.449	0.223	3.16162916895159e-65	3
PFDN2	1.78383909366031e-69	0.26883	0.527	0.279	4.18256752290533e-65	3
PFN1	2.87654581010691e-69	0.425642	0.93	0.738	6.74463696095768e-65	3
KDELR2	7.50393014110838e-69	0.304391	0.688	0.399	1.75944650018568e-64	3
LAMB3	1.18180705460428e-68	0.446354	0.658	0.386	2.77098300093065e-64	3
MCUR1	1.83867931016951e-68	0.279287	0.33	0.149	4.31115137855444e-64	3
CLTA	2.04719454595629e-68	0.315738	0.695	0.406	4.80005705190371e-64	3
POP4	2.44729840440925e-68	0.3645	0.296	0.127	5.73818056881836e-64	3
TPM4	3.09934032525814e-68	0.400859	0.747	0.47	7.26702326063275e-64	3
ERGIC3	4.07893379306508e-68	0.381941	0.71	0.408	9.5638760645997e-64	3
IFI6	5.41870963018679e-68	0.715006	0.459	0.243	1.2705248469899e-63	3
SRP14	7.06308838993664e-68	0.347376	0.828	0.53	1.65608233478845e-63	3
FAM162A	7.35994448785672e-68	0.315168	0.539	0.289	1.72568618406777e-63	3
PHLDA2	1.10744399914017e-67	0.530124	0.836	0.59	2.59662394478395e-63	3
MYO15B	3.31847129758678e-67	0.262461	0.394	0.184	7.78081965145173e-63	3
CDC42EP5	5.67443050671143e-67	0.291899	0.42	0.207	1.33048372090863e-62	3
KRTCAP2	6.19696390121033e-67	0.509525	0.737	0.456	1.45300212591679e-62	3
SLC25A5	8.19052618017142e-67	0.409826	0.79	0.511	1.92043267346479e-62	3
CLDN23	8.67730489968561e-67	0.395122	0.341	0.156	2.03456767982928e-62	3
OSTC	1.63546533966562e-66	0.2601	0.484	0.254	3.83467558191397e-62	3
RHOA	5.27294019392016e-66	0.505078	0.803	0.537	1.23634628726846e-61	3
PPA1	9.88988936176488e-66	0.289777	0.661	0.385	2.31888235865301e-61	3
ATP5MF	1.00172572422017e-65	0.361503	0.805	0.502	2.34874630557903e-61	3
SDHD	1.4177883628502e-65	0.255908	0.463	0.238	3.32428837437487e-61	3
ACY1	6.33521266611972e-65	0.262048	0.34	0.159	1.48541731382509e-60	3
ATP5PF	7.58109927600669e-65	0.276729	0.735	0.441	1.77754034724529e-60	3
SPTBN1	2.64177988348491e-64	0.291041	0.64	0.371	6.19418129280706e-60	3
SMIM26	6.16925796388775e-64	0.263516	0.61	0.338	1.44650591479276e-59	3
CNBP	9.8114675557387e-64	0.252807	0.608	0.338	2.30049479779405e-59	3
SERPINA1	2.57953758798551e-63	1.38139	0.348	0.174	6.04824178254963e-59	3
NDUFC2	3.01497350075648e-62	0.262969	0.401	0.204	7.06920836722373e-58	3
C15orf48	2.36021354532312e-61	0.964724	0.654	0.423	5.53399269971913e-57	3
UQCRH	4.19350228356658e-61	0.331581	0.812	0.512	9.83250480427855e-57	3
CRIP1	1.48308210521707e-60	0.822161	0.657	0.443	3.47738261210247e-56	3
UQCRFS1	1.48956362917814e-60	0.462985	0.624	0.358	3.49257984133399e-56	3
EZR	5.1281418989006e-60	0.381494	0.827	0.579	1.20239543103522e-55	3
MDH2	2.02255649060249e-59	0.266053	0.62	0.356	4.74228820351565e-55	3
PRDX6	2.24642323732177e-59	0.255077	0.578	0.321	5.26718856454835e-55	3
ITM2C	4.27768274863232e-59	0.501114	0.274	0.123	1.00298827407182e-54	3
BSG	1.35577156559052e-58	0.392565	0.768	0.485	3.17887758984009e-54	3
FLNB	2.14113620146754e-58	0.264787	0.547	0.308	5.02032205158093e-54	3
SELENOM	6.31324432439663e-58	0.35269	0.275	0.123	1.48026639674128e-53	3
DGAT1	5.75658162980705e-57	0.275143	0.436	0.231	1.34974569474086e-52	3
PYCARD	8.37004579291697e-57	0.250602	0.413	0.218	1.96252463706524e-52	3
IFITM2	8.71400860604107e-57	0.294155	0.349	0.173	2.04317359785845e-52	3
RPS7	9.53416061899055e-57	0.342523	0.899	0.677	2.23547464033471e-52	3
RPS27L	1.86697765930049e-56	0.336703	0.758	0.486	4.37750251776186e-52	3
JPT1	4.15595761648929e-56	0.462434	0.777	0.545	9.74447382338244e-52	3
ATP5MPL	5.78801105282977e-56	0.312655	0.748	0.472	1.357114951557e-51	3
EEF1A1	9.16927221314035e-56	0.367157	0.975	0.911	2.14991925581502e-51	3
ATP5MG	2.66019900849858e-55	0.307509	0.857	0.568	6.23736861522661e-51	3
TPM3	3.11787619792917e-55	0.359733	0.78	0.515	7.31048432128453e-51	3
COX7C	6.3703423213986e-55	0.332476	0.862	0.591	1.49365416409833e-50	3
EIF1	1.60444664621361e-54	0.380288	0.951	0.834	3.76194605137706e-50	3
SLC40A1	6.00551659619317e-54	0.283436	0.316	0.154	1.40811347630941e-49	3
HEBP1	6.74857836595375e-54	0.279845	0.252	0.112	1.58233916946518e-49	3
COX5A	2.21683612896866e-53	0.307988	0.752	0.476	5.19781567159282e-49	3
FDPS	3.02278665393941e-53	0.403323	0.474	0.265	7.08752786749173e-49	3
FERMT1	5.64496892822344e-53	0.503162	0.386	0.209	1.32357586460055e-48	3
GLO1	8.28900195754881e-53	0.300607	0.374	0.194	1.94352228898647e-48	3
CST3	9.22978323681363e-53	0.823728	0.937	0.795	2.16410727553569e-48	3
CALM1	4.28824381408295e-52	0.337064	0.831	0.578	1.00546452708803e-47	3
ASPH	2.79381366969448e-51	0.251989	0.441	0.246	6.55065491133264e-47	3
SOD2	3.01699631463379e-51	0.632577	0.482	0.281	7.07395125892185e-47	3
ATP5F1E	4.22961306822426e-51	0.41936	0.94	0.761	9.91717376106543e-47	3
ARF4	6.66883808512647e-51	0.302388	0.695	0.44	1.5636424658196e-46	3
RNASET2	3.10190262306434e-50	0.318895	0.497	0.29	7.27303108029896e-46	3
ATP5MC3	5.73465925561142e-50	0.298951	0.794	0.536	1.34460555566321e-45	3
COMT	1.53175115201116e-49	0.290914	0.513	0.3	3.59149692612057e-45	3
PKM	2.0221803079249e-49	0.434579	0.722	0.494	4.74140616799151e-45	3
TXNIP	2.41031052188458e-49	0.583742	0.361	0.194	5.65145508066277e-45	3
PSME2	6.24146874538397e-49	0.343018	0.696	0.463	1.46343717673018e-44	3
DHRS7	1.01639108238326e-48	0.27612	0.366	0.191	2.38313217086402e-44	3
PRDX1	1.50811567942664e-48	0.368797	0.845	0.621	3.53607883355164e-44	3
JTB	9.37262043229854e-48	0.374625	0.653	0.403	2.19759831276104e-43	3
VIL1	2.4500652675103e-47	0.296194	0.301	0.154	5.74466803273139e-43	3
COX4I1	7.02545695483077e-47	0.304261	0.927	0.727	1.64725889219917e-42	3
COX7B	1.01361856025042e-46	0.264338	0.819	0.554	2.37663143821916e-42	3
HLA-DRB1	1.82499913713288e-46	0.516008	0.412	0.236	4.27907547683547e-42	3
BTF3	3.57381589354392e-46	0.283481	0.781	0.521	8.37952612559243e-42	3
HLA-DMA	7.00696457860011e-46	0.251083	0.262	0.125	1.64292298474437e-41	3
ENO1	1.13172944468151e-45	0.258179	0.725	0.471	2.65356602894474e-41	3
CARHSP1	3.17793055077386e-45	0.329904	0.357	0.194	7.45129376239948e-41	3
IFI27	5.54310898228943e-45	0.403229	0.86	0.666	1.2996927630774e-40	3
BIRC3	7.83761367226119e-45	0.288586	0.308	0.157	1.83768527773508e-40	3
OAZ1	1.08330518076688e-44	0.346849	0.848	0.616	2.54002565734411e-40	3
COX6B1	1.75848737995464e-44	0.281791	0.914	0.677	4.12312535977964e-40	3
MARCKSL1	8.41510927035672e-44	0.314777	0.683	0.441	1.97309067062054e-39	3
UBL5	9.6367336114857e-44	0.283258	0.84	0.578	2.25952492988505e-39	3
PLP2	1.78459602365385e-43	0.263057	0.511	0.309	4.18434229666119e-39	3
EDF1	6.174424713171e-43	0.316471	0.897	0.666	1.4477173624972e-38	3
PPIA	1.17377885914269e-41	0.279302	0.914	0.721	2.75215929103187e-37	3
PHLDA1	4.51813355255873e-41	0.252385	0.254	0.125	1.05936677406844e-36	3
FCGRT	8.64658741479709e-41	0.295334	0.567	0.354	2.02736535114747e-36	3
SFN	2.0318659971084e-40	0.326424	0.739	0.515	4.76411620342007e-36	3
CALM2	4.68505533969499e-40	0.320788	0.795	0.577	1.09850492549829e-35	3
TPM1	2.41500293234675e-39	0.278412	0.692	0.46	5.66245737547343e-35	3
CD82	4.27984742013047e-39	0.260785	0.429	0.246	1.00349582459799e-34	3
FAU	6.10169961805678e-38	0.27188	0.952	0.782	1.43066550944577e-33	3
RPL39	1.54821926776261e-37	0.285114	0.951	0.806	3.63010971712299e-33	3
CXCL1	2.51897528444457e-37	0.664451	0.29	0.158	5.90624134943718e-33	3
ATP1B1	3.84653133050474e-37	0.282258	0.669	0.45	9.01896201063446e-33	3
COX5B	5.59832836372307e-37	0.26757	0.914	0.715	1.31264005144215e-32	3
PRDX5	1.18045429244388e-34	0.272649	0.827	0.601	2.76781117949317e-30	3
RAMP1	5.09325427417176e-33	0.34412	0.252	0.137	1.19421532966505e-28	3
HPGD	5.22282094413741e-33	0.407665	0.347	0.201	1.2245948267719e-28	3
RPL24	6.65348761383384e-33	0.250402	0.909	0.7	1.56004324081562e-28	3
KRT18	1.01896857394332e-31	0.533645	0.952	0.901	2.38917561532491e-27	3
HLA-DRA	4.72052241403075e-31	0.550905	0.344	0.213	1.10682089041779e-26	3
PHGR1	2.2570652789045e-28	1.71707	0.606	0.474	5.29214095944738e-24	3
TMSB4X	3.86085900291801e-23	0.28376	0.98	0.915	9.05255610414186e-19	3
CTSE	2.54037542056789e-22	0.2988	0.596	0.442	5.95641824860553e-18	3
MT-ND2	4.00009071970688e-16	0.27269	0.956	0.901	9.37901271049673e-12	3
PPDPF	8.45036164582515e-13	0.260835	0.929	0.836	1.98135629509662e-08	3
CD74	2.04279540046713e-12	0.517525	0.604	0.484	4.78974237547529e-08	3
LY6E	2.17962335783477e-12	0.259934	0.44	0.333	5.11056288711519e-08	3
ACTG1	1.00060671628123e-11	0.264888	0.926	0.867	2.34612256766461e-07	3
SMIM24	4.75782227556972e-08	0.396893	0.473	0.394	0.00111557	3
UBE2C	0	2.52044	0.608	0.063	0	4
TUBB	0	1.86263	0.792	0.323	0	4
STMN1	0	1.81894	0.66	0.146	0	4
H2AFZ	0	1.75834	0.838	0.383	0	4
HMGN2	0	1.69832	0.823	0.372	0	4
PTTG1	0	1.69212	0.556	0.074	0	4
CDC20	0	1.56058	0.527	0.052	0	4
HMGB1	0	1.47518	0.928	0.628	0	4
CENPF	0	1.41779	0.443	0.048	0	4
HMGB2	0	1.3972	0.63	0.135	0	4
CCNB1	0	1.37621	0.446	0.043	0	4
TOP2A	0	1.2238	0.389	0.032	0	4
CDKN3	0	1.18027	0.418	0.032	0	4
TPX2	0	1.1629	0.435	0.039	0	4
MKI67	0	1.13585	0.43	0.058	0	4
CDK1	0	1.11306	0.366	0.024	0	4
CENPW	0	1.1029	0.451	0.05	0	4
PTMA	0	1.10119	0.992	0.889	0	4
TK1	0	1.08313	0.428	0.068	0	4
UBE2T	0	1.06013	0.404	0.049	0	4
PCLAF	0	1.05928	0.395	0.051	0	4
BIRC5	0	1.05202	0.417	0.025	0	4
NUSAP1	0	1.04788	0.437	0.07	0	4
DTYMK	0	1.02615	0.494	0.108	0	4
TYMS	0	1.01705	0.392	0.05	0	4
CCNB2	0	1.01435	0.35	0.025	0	4
PLK1	0	0.970983	0.335	0.022	0	4
TROAP	0	0.906177	0.352	0.039	0	4
ZWINT	0	0.879631	0.375	0.048	0	4
CDCA8	0	0.781127	0.281	0.029	0	4
CDCA3	0	0.760981	0.314	0.028	0	4
ASPM	0	0.759136	0.273	0.024	0	4
MAD2L1	0	0.729634	0.321	0.023	0	4
RAD51AP1	0	0.717857	0.265	0.023	0	4
AURKB	0	0.715581	0.281	0.021	0	4
RRM2	0	0.707707	0.277	0.025	0	4
PBK	0	0.618833	0.255	0.013	0	4
CENPM	4.4633642798054e-303	0.762098	0.35	0.051	1.04652502268597e-298	4
TUBA1B	3.7828791189333e-296	1.48477	0.901	0.553	8.8697166701629e-292	4
KIFC1	3.26430431396763e-291	0.562579	0.254	0.023	7.65381432495991e-287	4
MYBL2	1.49332495047703e-283	0.602116	0.256	0.025	3.5013990113835e-279	4
CKS2	2.00033663780922e-279	1.35589	0.64	0.22	4.69018931467128e-275	4
RANBP1	1.78125148345412e-272	1.31644	0.681	0.274	4.17650035325487e-268	4
CENPN	2.10308102494355e-268	0.712103	0.351	0.06	4.93109407918515e-264	4
CKS1B	7.74422744728906e-249	1.12855	0.508	0.151	1.81578900956587e-244	4
SMC4	1.07768152954085e-247	0.801556	0.421	0.097	2.52683988231444e-243	4
SMC2	1.59957424458648e-247	0.652344	0.302	0.047	3.75052173128192e-243	4
HMGB3	1.18090635391376e-246	0.958789	0.449	0.115	2.7688711280216e-242	4
KIF20B	3.49209611851682e-246	0.686919	0.257	0.032	8.18791776908638e-242	4
TACC3	6.19913062746318e-238	0.675489	0.255	0.032	1.45351015822129e-233	4
H2AFV	3.02305977370789e-227	1.13962	0.698	0.317	7.0881682514129e-223	4
NUCKS1	1.36229939972985e-220	1.08325	0.636	0.254	3.19418340254657e-216	4
KPNA2	4.62888400277852e-220	1.01213	0.387	0.092	1.08533443213148e-215	4
PPIA	2.71508115941308e-213	1.06678	0.949	0.723	6.36605079447585e-209	4
GAPDH	2.04263830206913e-210	1.01656	0.973	0.815	4.7893740268615e-206	4
RAN	1.7728065780605e-209	1.14225	0.781	0.425	4.15669958357844e-205	4
LSM5	3.37314576157546e-208	1.0779	0.646	0.276	7.90901486716598e-204	4
NUDT1	5.7613336049984e-202	0.776319	0.44	0.125	1.35085989036397e-197	4
RNASEH2A	7.39695639301575e-201	0.586044	0.278	0.049	1.7343643654704e-196	4
GGH	8.06172106059604e-201	0.71262	0.342	0.077	1.89023173707795e-196	4
ASF1B	5.50509459168032e-200	0.433666	0.286	0.05	1.29077952891128e-195	4
SNRPD1	1.93399486272775e-198	1.05142	0.655	0.292	4.53463775463775e-194	4
AURKA	4.02516618287515e-197	0.681211	0.283	0.053	9.43780714898737e-193	4
RPA3	4.82115541769639e-191	0.959498	0.514	0.185	1.13041631078727e-186	4
DEK	8.36019947837405e-189	0.947983	0.664	0.302	1.96021597169436e-184	4
DHFR	2.45404272992418e-183	0.538778	0.271	0.051	5.75399398885321e-179	4
ANP32E	5.91559652307076e-177	0.672343	0.354	0.091	1.3870299167644e-172	4
SNRPG	6.14717863512085e-177	1.00529	0.753	0.413	1.44132897457679e-172	4
MIF	9.39216094276763e-177	0.939868	0.93	0.712	2.20217997625073e-172	4
KIF22	1.11769302249051e-175	0.663082	0.364	0.095	2.62065482983349e-171	4
LSM4	3.47586322494274e-173	0.975881	0.634	0.298	8.14985650352324e-169	4
RPS3	2.42370045712245e-172	0.747409	0.982	0.835	5.682850461815e-168	4
SNRPB	1.76804482628518e-170	1.06148	0.714	0.377	4.14553470419086e-166	4
PCNA	1.92727396602699e-168	0.945826	0.424	0.14	4.51887926814349e-164	4
ECT2	5.43979971901887e-166	0.596062	0.314	0.076	1.27546984011835e-161	4
TMEM106C	1.43823715446483e-164	0.847844	0.447	0.157	3.37223465607369e-160	4
BANF1	1.06649572233406e-161	0.992298	0.636	0.306	2.50061252015667e-157	4
ANP32B	1.12476820858036e-161	0.903274	0.646	0.309	2.63724401865838e-157	4
FABP5	2.18332202923696e-160	1.06242	0.722	0.381	5.11923516195191e-156	4
SIVA1	2.92896951986865e-160	0.907924	0.627	0.298	6.86755483323603e-156	4
RPL8	6.78228635742524e-159	0.762562	0.985	0.86	1.5902426822255e-154	4
RPS7	1.54869921637798e-157	0.863796	0.929	0.68	3.63123505264146e-153	4
HNRNPA1	4.55452499860706e-157	0.888962	0.855	0.569	1.0678994764234e-152	4
SNRPD2	2.17640753634356e-156	0.866191	0.847	0.546	5.10302275046474e-152	4
SNRPF	2.9175652065791e-156	0.893969	0.643	0.309	6.84081513986601e-152	4
RPS27A	2.16091010487088e-152	0.738858	0.957	0.783	5.06668592289075e-148	4
RPS23	1.54689072879757e-150	0.728562	0.963	0.773	3.62699469181165e-146	4
NME1	8.02020443145158e-150	0.808721	0.534	0.221	1.88049733304245e-145	4
SLC25A5	4.44798397154347e-148	0.923397	0.816	0.517	1.0429188018078e-143	4
RPL23A	7.76086429504188e-148	0.710595	0.95	0.743	1.81968985125847e-143	4
RPL7A	1.75970895659963e-147	0.724249	0.964	0.796	4.12598959053915e-143	4
RPSA	1.79083455039416e-147	0.839793	0.913	0.655	4.19896977030919e-143	4
PA2G4	1.24118846747193e-146	0.817602	0.632	0.298	2.91021459968143e-142	4
SNRPE	1.54474482093049e-145	0.858969	0.581	0.264	3.62196318163572e-141	4
RPS17	6.20184941496726e-145	0.872911	0.783	0.468	1.45414763232737e-140	4
LSM3	4.14004918026201e-144	0.791543	0.567	0.255	9.70717331296033e-140	4
RPLP0	4.28515938288206e-143	0.719975	0.968	0.837	1.00474132050436e-138	4
CSE1L	1.13496760603548e-142	0.552971	0.319	0.089	2.66115854587138e-138	4
RPLP1	2.32383951904005e-142	0.659087	0.987	0.913	5.44870652029319e-138	4
C1QBP	2.69158793113624e-142	0.921548	0.617	0.299	6.31096622213514e-138	4
RPL22	6.20658872256444e-142	0.731637	0.926	0.681	1.45525885777968e-137	4
TMPO	2.64616506607061e-141	0.632261	0.432	0.15	6.20446323041577e-137	4
HINT1	1.37870858768714e-140	0.873771	0.802	0.505	3.23265802555003e-136	4
TXN	3.49016783464488e-140	0.815547	0.887	0.642	8.18339652189185e-136	4
LSM2	4.19080506692709e-140	0.768573	0.487	0.197	9.82618064042396e-136	4
RPL14	8.3082410212609e-140	0.662382	0.964	0.786	1.94803327225504e-135	4
RRM1	2.06443022634863e-138	0.441861	0.253	0.058	4.84046955171964e-134	4
NME2	2.85561554768615e-138	0.831336	0.84	0.569	6.69556177465972e-134	4
LBR	3.0941766483219e-138	0.596771	0.323	0.094	7.25491598732037e-134	4
PLP2	4.66937824386459e-138	0.814712	0.62	0.3	1.09482911683893e-133	4
MCM7	8.5726553965049e-138	0.636619	0.481	0.184	2.0100305108185e-133	4
MZT1	1.48727417422072e-137	0.55538	0.286	0.076	3.48721175629533e-133	4
RPS13	5.03115967895201e-137	0.729406	0.952	0.748	1.17965600992388e-132	4
CHCHD2	8.49495967902059e-137	0.762453	0.897	0.663	1.99181319593996e-132	4
ENO1	3.25463115874043e-135	0.848167	0.777	0.472	7.63113367789868e-131	4
TUBG1	4.27451826606517e-135	0.485534	0.29	0.078	1.0022462978443e-130	4
C20orf27	1.2187303005439e-134	0.681993	0.423	0.156	2.85755693568529e-130	4
RPL7	1.53523470190141e-134	0.786655	0.87	0.593	3.59966480554823e-130	4
TUBA1C	2.08524676619146e-134	1.00582	0.776	0.468	4.88927809268912e-130	4
RPL19	2.99730978389993e-134	0.641427	0.968	0.814	7.02779225031017e-130	4
RPL6	7.30443291546286e-134	0.728533	0.928	0.69	1.71267038568858e-129	4
GGCT	9.08583290055763e-134	0.750351	0.485	0.2	2.13035524019375e-129	4
TOMM40	1.20958499353104e-133	0.691392	0.508	0.21	2.83611393433224e-129	4
RPS21	2.36714199440683e-133	0.674672	0.963	0.795	5.55023783428568e-129	4
YBX1	6.01550089286961e-133	0.817414	0.818	0.547	1.41045449435114e-128	4
HSPD1	8.81955857380365e-133	0.909588	0.775	0.474	2.06792189879974e-128	4
NHP2	1.84259434959551e-132	0.774654	0.601	0.286	4.3203309714966e-128	4
RAD21	2.13154575643519e-132	0.794583	0.503	0.218	4.99783533511359e-128	4
SKA2	2.27471405939917e-132	0.549828	0.27	0.069	5.33352205507322e-128	4
RPS4X	2.14900029168828e-131	0.742886	0.94	0.714	5.03876098392151e-127	4
TIMM10	2.36876536869677e-131	0.704484	0.482	0.197	5.55404415998332e-127	4
DNAJC9	2.65957735463551e-131	0.442322	0.267	0.067	6.23591102341387e-127	4
RPL30	4.08654672797289e-130	0.683649	0.968	0.815	9.58172611307803e-126	4
FBL	1.222160652241e-129	0.761914	0.61	0.295	2.86560008130947e-125	4
TRMT112	2.11722195624567e-128	0.80889	0.662	0.351	4.96425032080921e-124	4
RPS8	3.88671031113395e-128	0.621666	0.98	0.837	9.11316966651578e-124	4
HSPE1	5.2794647197724e-128	0.819674	0.873	0.624	1.23787609284503e-123	4
RPLP2	5.46131413139812e-128	0.582611	0.982	0.862	1.28051432438892e-123	4
RPS5	6.8565772423197e-128	0.700281	0.945	0.749	1.6076616660067e-123	4
RPL5	7.16579665616924e-128	0.745756	0.875	0.607	1.680164341972e-123	4
RPL35	1.60687447311663e-126	0.668625	0.962	0.818	3.76763857711657e-122	4
RPL26	2.04532952732686e-126	0.708299	0.945	0.738	4.79568414272329e-122	4
TMEM97	2.13673218687303e-126	0.564653	0.345	0.111	5.00999595856119e-122	4
MRPL51	2.32865849567535e-126	0.845893	0.602	0.308	5.46000557481e-122	4
CMSS1	6.96147592017621e-125	0.398333	0.267	0.07	1.63225725900372e-120	4
BCL2L12	2.156243979543e-124	0.52132	0.361	0.121	5.05574525883446e-120	4
RPL32	5.56706023150693e-124	0.588706	0.979	0.83	1.30530861248143e-119	4
PTGES3	1.47147779254767e-123	0.857082	0.677	0.379	3.45017398018653e-119	4
BUB3	2.06617530333016e-123	0.659931	0.391	0.144	4.84456123371822e-119	4
MRPL11	6.56187476542522e-123	0.678778	0.475	0.2	1.53856277624925e-118	4
TPRKB	8.81288764812568e-123	0.591052	0.378	0.135	2.06635776685603e-118	4
ERH	1.89304806469555e-122	0.860752	0.62	0.33	4.43862979729165e-118	4
PAICS	2.81167000551315e-122	0.539831	0.356	0.12	6.59252266192668e-118	4
LMNB2	6.0535382240086e-122	0.509944	0.313	0.096	1.4193731073833e-117	4
HELLS	8.63092683263312e-122	0.485538	0.256	0.064	2.02369341444749e-117	4
NCL	1.08712235065613e-121	0.845825	0.76	0.469	2.54897577558342e-117	4
MZT2A	1.3149338641038e-121	0.706777	0.61	0.301	3.08312543116418e-117	4
DUT	1.67264588965499e-121	0.765257	0.442	0.178	3.92185281747405e-117	4
CDK4	2.66878598331472e-121	0.639766	0.416	0.16	6.25750249507802e-117	4
COX5A	3.19070973835596e-121	0.764088	0.77	0.483	7.48125712352321e-117	4
HPRT1	4.65121730359401e-121	0.560988	0.364	0.126	1.09057092117369e-116	4
RPS15A	4.92974761418064e-121	0.632661	0.958	0.79	1.15587792309693e-116	4
GMNN	1.00233998333174e-120	0.49572	0.286	0.081	2.35018655891792e-116	4
PRDX2	3.14414382086946e-120	0.783524	0.736	0.429	7.37207401679262e-116	4
RPL15	7.14426134783638e-120	0.646302	0.932	0.712	1.67511495822719e-115	4
COX8A	8.82358707838885e-120	0.707973	0.853	0.588	2.06886646226983e-115	4
EIF4EBP1	1.11922005350797e-119	0.744762	0.505	0.227	2.62423525946014e-115	4
DBF4	1.15552088662268e-119	0.460262	0.252	0.066	2.70934982286419e-115	4
RPS24	1.30203968235487e-119	0.60102	0.972	0.801	3.05289244321746e-115	4
NAP1L1	2.15420654568086e-119	0.641301	0.435	0.173	5.05096808765791e-115	4
PPIH	5.72158061894092e-119	0.473802	0.319	0.101	1.34153900772308e-114	4
CACYBP	1.10474607388823e-118	0.73252	0.568	0.275	2.59029811944574e-114	4
RPS6	2.07591957593901e-118	0.627246	0.966	0.811	4.86740862970419e-114	4
SNRPC	2.49622793723474e-118	0.754801	0.527	0.248	5.85290564443429e-114	4
MRPL37	1.99453340428601e-117	0.625349	0.447	0.183	4.67658247302942e-113	4
CDCA7	4.58658991866204e-117	0.50986	0.281	0.081	1.07541773822869e-112	4
PSMA7	6.53825111443998e-117	0.808896	0.761	0.474	1.53302373880274e-112	4
RPL17	1.41078156548632e-116	0.727399	0.88	0.647	3.30785953659578e-112	4
RPL35A	2.9672030712066e-116	0.598585	0.953	0.776	6.95720104105811e-112	4
TOMM5	1.14004380472025e-115	0.758141	0.617	0.323	2.67306070892756e-111	4
CCDC34	2.11345219183665e-115	0.557438	0.349	0.118	4.9554113541994e-111	4
PSIP1	3.15825518078258e-115	0.434683	0.271	0.076	7.40516092238092e-111	4
CCT2	7.69671029493877e-115	0.668623	0.531	0.249	1.80464766285429e-110	4
RPS3A	9.50039717069111e-115	0.653558	0.94	0.731	2.22755812461194e-110	4
PFN1	3.9217279896592e-114	0.663412	0.917	0.747	9.19527561735394e-110	4
PDCD5	4.84443878613789e-114	0.737007	0.623	0.334	1.13587556218575e-109	4
NDUFAB1	2.67846260555401e-113	0.739347	0.615	0.324	6.2801912712425e-109	4
CKAP5	9.36046714826233e-113	0.432458	0.291	0.088	2.19474873225307e-108	4
PRDX3	1.09510200840971e-112	0.723925	0.531	0.252	2.56768567911825e-108	4
CCT6A	1.44780955646219e-111	0.773391	0.591	0.307	3.39467906703689e-107	4
GTF3A	2.30655111345536e-111	0.663054	0.477	0.21	5.40817039571878e-107	4
CBX3	5.68436895015005e-111	0.746931	0.603	0.317	1.33281398774168e-106	4
MRPS24	1.67285510087071e-110	0.713264	0.603	0.309	3.92234335501156e-106	4
ATP5MC3	2.12886332764046e-110	0.714264	0.802	0.543	4.99154584431859e-106	4
RPS28	6.24641771686776e-110	0.553696	0.975	0.848	1.46459756207398e-105	4
PARK7	2.4508313177771e-109	0.722234	0.635	0.349	5.74646419079197e-105	4
ANAPC11	4.89383949968355e-109	0.726635	0.671	0.38	1.1474585474908e-104	4
RPL4	1.56005752311342e-108	0.688863	0.833	0.547	3.65786687444404e-104	4
RPS16	8.51146967698292e-108	0.696794	0.954	0.783	1.99568429516219e-103	4
ATP5MF	1.94332029686446e-107	0.71374	0.795	0.513	4.5565031000581e-103	4
EIF5A	2.98660491621429e-107	0.774375	0.728	0.434	7.00269254704765e-103	4
POP7	3.01476637185369e-107	0.569811	0.422	0.173	7.06872271208534e-103	4
RPS12	5.63209654205679e-107	0.536575	0.989	0.881	1.32055767621606e-102	4
REEP4	8.96779781941904e-107	0.491651	0.3	0.098	2.10267955471918e-102	4
ATP5MG	1.11471748258576e-105	0.67589	0.845	0.579	2.61367808141883e-101	4
ILF2	2.83741592044398e-105	0.727143	0.515	0.249	6.652889108665e-101	4
VDAC3	4.24573850830026e-105	0.645658	0.434	0.184	9.95498308041161e-101	4
PHB2	4.97400011827924e-105	0.615702	0.558	0.275	1.16625380773293e-100	4
RPS25	6.55768637035328e-105	0.584766	0.939	0.743	1.53758072325673e-100	4
DNMT1	6.7854550443763e-105	0.466202	0.338	0.117	1.59098564425491e-100	4
DBI	1.92929798903616e-104	0.715616	0.802	0.527	4.52362499489309e-100	4
CD320	1.98330126866678e-104	0.590598	0.441	0.186	4.650246484643e-100	4
MRPS26	2.08265682244396e-104	0.653534	0.531	0.256	4.88320545158436e-100	4
RPL18	2.58966015465223e-104	0.567751	0.963	0.838	6.07197616461308e-100	4
MCM3	3.62606683202508e-104	0.450334	0.269	0.081	8.50203890104921e-100	4
GCHFR	3.91287524834638e-104	0.552904	0.301	0.099	9.17451859479776e-100	4
TUBB4B	7.21720045194818e-104	0.768483	0.84	0.613	1.69221698996829e-99	4
NPM1	7.40782867749479e-104	0.821516	0.814	0.559	1.7369135900122e-99	4
HMGN1	8.84186810237536e-104	0.758034	0.666	0.384	2.07315281396395e-99	4
PCBD1	1.6156970105097e-103	0.647623	0.584	0.304	3.78832478054208e-99	4
SLIRP	1.64327000664812e-103	0.704707	0.654	0.366	3.85297518458784e-99	4
RPL27	6.33081030470343e-103	0.63237	0.878	0.638	1.48438509214381e-98	4
UQCRH	6.38319147614615e-103	0.666075	0.805	0.523	1.49666690541199e-98	4
CYC1	1.911991246681e-101	0.652546	0.747	0.455	4.48304587609293e-97	4
MINOS1	2.73662080696555e-101	0.698075	0.702	0.417	6.41655480609212e-97	4
DKC1	1.13932591210854e-100	0.481183	0.339	0.124	2.6713774661209e-96	4
ATP5MC1	1.30099007411016e-100	0.651552	0.674	0.381	3.05043142676609e-96	4
EEF1E1	5.06321853301778e-100	0.506402	0.345	0.129	1.18717284943668e-95	4
RPL11	1.05351922027064e-99	0.514251	0.969	0.846	2.47018651576857e-95	4
TFDP1	1.54334060284373e-99	0.458227	0.29	0.096	3.6186707114877e-95	4
THOC3	2.10558917696115e-99	0.450981	0.328	0.118	4.9369749432208e-95	4
C19orf48	3.28769401923212e-98	0.555616	0.418	0.174	7.70865616689355e-94	4
BOLA3	4.01379799247672e-98	0.636996	0.53	0.261	9.41115215296017e-94	4
IDH2	4.89651632601646e-98	0.566604	0.434	0.191	1.14808618296108e-93	4
PRELID1	5.03642747874445e-98	0.630102	0.669	0.382	1.18089115094121e-93	4
MRPL16	7.65471808591653e-98	0.60325	0.41	0.174	1.79480174960485e-93	4
ATP5MC2	1.28301900094693e-97	0.648703	0.819	0.557	3.00829465152028e-93	4
MRPL13	2.66268477489945e-97	0.639758	0.449	0.206	6.24319699170675e-93	4
EXOSC8	7.68630365056153e-97	0.473347	0.301	0.104	1.80220761694716e-92	4
RBM8A	8.57035240440487e-97	0.703283	0.594	0.322	2.00949052826081e-92	4
CCT5	1.2277956642607e-96	0.626103	0.51	0.251	2.87881249399207e-92	4
PAFAH1B3	2.49419793796338e-96	0.575485	0.433	0.189	5.84814590514275e-92	4
SNRNP25	2.91007966455715e-96	0.414145	0.302	0.104	6.82326378948714e-92	4
PSMA3	3.86843589726508e-96	0.599121	0.513	0.251	9.07032164831742e-92	4
CENPX	5.56221477760795e-96	0.715994	0.629	0.347	1.30417249890574e-91	4
RPS26	7.98202332611904e-96	0.612819	0.928	0.767	1.87154500927513e-91	4
C8orf59	1.15505799176593e-95	0.678436	0.602	0.333	2.70826447329357e-91	4
RPL24	1.22637765895436e-95	0.592356	0.909	0.707	2.87548769695029e-91	4
CMC2	1.43769103150892e-95	0.509108	0.378	0.153	3.37095416157896e-91	4
H3F3A	1.73480133607167e-95	0.658422	0.875	0.683	4.06758869268724e-91	4
RPL31	1.96917912575771e-95	0.570137	0.909	0.689	4.6171342961641e-91	4
MRPS35	5.75424451006119e-95	0.653508	0.477	0.225	1.34919771027405e-90	4
[truncated: 1,598 more rows]

## Sheet: TableS3
Table S2. Significant intercellular signaling pathways among cell subpopulations
source	target	pathway_name	prob	pval
B_cells	B_cells	ADGRE5	0.00460469	0
B_cells	B_cells	MIF	0.0597805	0
B_cells	C0	ADGRE5	0.00987833	0
B_cells	C3	ADGRE5	0.0127905	0
B_cells	C3	EGF	0.000438315	0
B_cells	C5	ADGRE5	0.0085285	0
B_cells	Endothelial	VISFATIN	0.0103909	0
B_cells	Fibroblasts	MIF	0.00848353	0
B_cells	Fibroblasts	VISFATIN	0.0031549	0
B_cells	Mast_cells	ADGRE5	0.00270896	0.02
B_cells	Mast_cells	MIF	0.0834489	0.01
B_cells	Myeloid	ADGRE5	0.00514357	0
B_cells	Myeloid	CD99	0.00215753	0
B_cells	Myeloid	ICAM	0.0041926	0
B_cells	Myeloid	IL16	0.00101501	0
B_cells	Myeloid	MHC-I	0.00109924	0
B_cells	Myeloid	MHC-II	0.0235112	0
B_cells	Myeloid	MIF	0.214709	0
B_cells	T&NK_cells	CLEC	0.00852546	0
B_cells	T&NK_cells	MHC-I	0.269306	0
B_cells	T&NK_cells	MIF	0.199246	0.005
C0	B_cells	LAMININ	0.0227556	0
C0	B_cells	MIF	0.154205	0
C0	B_cells	MK	0.00290899	0
C0	C0	CDH	0.00178038	0
C0	C0	LAMININ	0.0166413	0
C0	C0	MK	0.00548042	0
C0	C1	MK	0.0162642	0.005
C0	C2	CDH	0.00271489	0
C0	C2	LAMININ	0.0152819	0
C0	C2	MK	0.00656835	0
C0	C3	CDH	0.00518729	0
C0	C3	CDH1	0.00269867	0
C0	C3	EGF	0.0040075	0
C0	C3	LAMININ	0.0878545	0
C0	C3	MK	0.0275401	0
C0	C4	CDH	0.00119339	0
C0	C4	LAMININ	0.0218021	0
C0	C4	MK	0.0282439	0.0133333
C0	C5	CDH	0.00415055	0
C0	C5	GDF	0.00189794	0
C0	C5	LAMININ	0.0672527	0
C0	C5	MK	0.0464396	0
C0	C6	CDH	0.00138381	0
C0	C6	MK	0.0029556	0
C0	Endothelial	CALCR	0.0160849	0
C0	Endothelial	CXCL	0.0258267	0
C0	Endothelial	GDF	0.022503	0
C0	Endothelial	LAMININ	0.0842342	0
C0	Endothelial	MK	0.0317625	0.01
C0	Endothelial	SEMA3	0.0104877	0
C0	Endothelial	VEGF	0.0206607	0
C0	Fibroblasts	GDF	0.00344336	0
C0	Fibroblasts	LAMININ	0.0504061	0
C0	Fibroblasts	MIF	0.0104174	0
C0	Fibroblasts	MK	0.0338924	0
C0	Mast_cells	LAMININ	0.0773912	0
C0	Mast_cells	MIF	0.100736	0
C0	Mast_cells	MK	0.0176684	0
C0	Myeloid	LAMININ	0.0438932	0
C0	Myeloid	MIF	0.257763	0
C0	Myeloid	MK	0.0150137	0.015
C0	T&NK_cells	LAMININ	0.0423137	0
C0	T&NK_cells	MHC-I	0.144316	0
C0	T&NK_cells	MIF	0.239481	0
C0	T&NK_cells	MK	0.0200961	0
C0	T&NK_cells	NECTIN	0.000536924	0
C1	B_cells	MIF	0.217973	0
C1	B_cells	MK	0.0178553	0
C1	C0	MK	0.00652186	0
C1	C1	MK	0.0193321	0
C1	C2	MK	0.00781491	0
C1	C3	MK	0.0462426	0.0025
C1	C3	PARs	0.00138282	0
C1	C4	MK	0.0335342	0.00666667
C1	C5	MK	0.0551619	0
C1	C5	PARs	0.00159925	0
C1	C6	MK	0.00351895	0
C1	Endothelial	MK	0.0377208	0
C1	Endothelial	PARs	0.00589902	0
C1	Fibroblasts	MIF	0.0151808	0
C1	Fibroblasts	MK	0.040279	0
C1	Fibroblasts	PARs	0.00897125	0
C1	Mast_cells	MIF	0.140916	0
C1	Mast_cells	MK	0.0209771	0
C1	Myeloid	CD99	0.0040247	0
C1	Myeloid	MIF	0.356038	0
C1	Myeloid	MK	0.0178482	0
C1	T&NK_cells	MHC-I	0.126477	0
C1	T&NK_cells	MIF	0.331713	0
C1	T&NK_cells	MK	0.0238484	0
C2	B_cells	GALECTIN	0.0128623	0
C2	B_cells	LAMININ	0.0360462	0
C2	B_cells	MK	0.018657	0
C2	C0	CDH	0.00271489	0
C2	C0	LAMININ	0.0264322	0
C2	C0	MK	0.00681646	0
C2	C1	MK	0.0201986	0
C2	C2	CDH	0.00413787	0
C2	C2	DESMOSOME	0.000626946	0
C2	C2	LAMININ	0.0242876	0
C2	C2	MK	0.00816744	0
C2	C3	CDH	0.0078959	0
C2	C3	CDH1	0.00411319	0
C2	C3	DESMOSOME	0.00758166	0
C2	C3	EGF	0.00113831	0
C2	C3	HSPG	0.000978772	0
C2	C3	LAMININ	0.139389	0
C2	C3	MK	0.0483156	0.0025
C2	C3	PARs	0.0013324	0
C2	C4	CDH	0.00182035	0
C2	C4	DESMOSOME	0.00163682	0
C2	C4	LAMININ	0.0347718	0
C2	C4	MK	0.0350264	0.00666667
C2	C5	CDH	0.00632125	0
C2	C5	DESMOSOME	0.0054244	0
C2	C5	GALECTIN	0.00823086	0
C2	C5	HSPG	0.00101934	0
C2	C5	LAMININ	0.106735	0
C2	C5	MK	0.0576234	0
C2	C5	PARs	0.00154095	0
C2	C6	CDH	0.00211059	0
C2	C6	MK	0.0036784	0
C2	Endothelial	LAMININ	0.1328	0
C2	Endothelial	MK	0.0394018	0
C2	Endothelial	PARs	0.00568427	0
C2	Endothelial	SEMA3	0.00926801	0
C2	Endothelial	VEGF	0.031848	0
C2	Fibroblasts	GALECTIN	0.0108289	0
C2	Fibroblasts	LAMININ	0.0797526	0
C2	Fibroblasts	MIF	0.00306938	0
C2	Fibroblasts	MK	0.0420825	0
C2	Fibroblasts	PARs	0.00864655	0
C2	Mast_cells	GALECTIN	0.0351931	0
C2	Mast_cells	LAMININ	0.119742	0
C2	Mast_cells	MK	0.0219102	0
C2	Myeloid	ANNEXIN	0.00546243	0
C2	Myeloid	GALECTIN	0.0346621	0
C2	Myeloid	LAMININ	0.0688905	0
C2	Myeloid	MHC-I	0.00234464	0
C2	Myeloid	MK	0.018649	0
C2	T&NK_cells	GALECTIN	0.045607	0
C2	T&NK_cells	LAMININ	0.066457	0
C2	T&NK_cells	MHC-I	0.27479	0
C2	T&NK_cells	MK	0.024906	0
C2	T&NK_cells	NECTIN	0.00259311	0
C3	B_cells	ADGRE5	0.00350662	0.04
C3	B_cells	APP	0.0634726	0
C3	B_cells	GALECTIN	0.00680533	0.01
C3	B_cells	LAMININ	0.0454552	0
C3	B_cells	MIF	0.208545	0
C3	B_cells	MK	0.0528854	0
C3	C0	ADGRE5	0.00753218	0
C3	C0	CDH	0.00518729	0
C3	C0	EPHA	0.0067045	0
C3	C0	LAMININ	0.0332989	0
C3	C0	MK	0.0434111	0
C3	C1	MK	0.0570826	0
C3	C2	CDH	0.0078959	0
C3	C2	CEACAM	0.00421698	0
C3	C2	DESMOSOME	0.000561843	0
C3	C2	LAMININ	0.0305905	0
C3	C2	MK	0.0233518	0
C3	C3	ADGRE5	0.00975955	0
C3	C3	APP	0.0323068	0
C3	C3	CD46	0.000476063	0
C3	C3	CDH	0.0150155	0
C3	C3	CDH1	0.00784899	0
C3	C3	CEACAM	0.00419901	0
C3	C3	DESMOSOME	0.00679928	0
C3	C3	EGF	0.00145962	0
C3	C3	EPHA	0.00635252	0
C3	C3	HSPG	0.000640144	0
C3	C3	JAM	0.00172663	0
C3	C3	LAMININ	0.175671	0
C3	C3	MK	0.136577	0
C3	C3	MPZ	0.000543352	0
C3	C3	OCLN	0.000980883	0
C3	C3	PARs	0.00582117	0
C3	C4	APP	0.0243127	0
C3	C4	CDH	0.00348096	0
C3	C4	DESMOSOME	0.00146701	0
C3	C4	JAM	0.000865055	0
C3	C4	LAMININ	0.0437397	0
C3	C4	MK	0.0977076	0
C3	C5	ADGRE5	0.00650084	0
C3	C5	APP	0.0259729	0
C3	C5	CD46	0.0021955	0
C3	C5	CDH	0.0120383	0
C3	C5	DESMOSOME	0.00486354	0
C3	C5	EPHA	0.00857253	0
C3	C5	EPHB	0.00202997	0
C3	C5	GALECTIN	0.0043566	0
C3	C5	GDF	0.0009448	0
C3	C5	HSPG	0.000666684	0
C3	C5	JAM	0.00364453	0
C3	C5	LAMININ	0.134503	0
C3	C5	MK	0.161538	0
C3	C5	MPZ	0.000543866	0
C3	C5	OCLN	0.000729258	0
C3	C5	PARs	0.00672757	0
C3	C6	APP	0.0632225	0
C3	C6	CDH	0.0040349	0
C3	C6	MK	0.0303672	0
C3	Endothelial	APP	0.0682393	0
C3	Endothelial	CD46	0.00493022	0
C3	Endothelial	CXCL	0.0181888	0
C3	Endothelial	EPHB	0.00188976	0
C3	Endothelial	GDF	0.0113195	0
C3	Endothelial	JAM	0.00260436	0
C3	Endothelial	LAMININ	0.167751	0
C3	Endothelial	MK	0.110185	0
C3	Endothelial	MPZ	0.000628131	0
C3	Endothelial	NOTCH	0.000480653	0
C3	Endothelial	PARs	0.0247082	0
C3	Endothelial	SEMA3	0.00629608	0
C3	Endothelial	VEGF	0.0116122	0
C3	Endothelial	VISFATIN	0.0110386	0
C3	Fibroblasts	CD46	0.00223555	0
C3	Fibroblasts	GALECTIN	0.0057388	0
C3	Fibroblasts	GDF	0.00171545	0
C3	Fibroblasts	LAMININ	0.100613	0
C3	Fibroblasts	MIF	0.0144581	0
C3	Fibroblasts	MK	0.118697	0
C3	Fibroblasts	MPZ	0.00064555	0
C3	Fibroblasts	NOTCH	0.000102823	0
C3	Fibroblasts	PARs	0.0368666	0
C3	Fibroblasts	PDGF	0.00233857	0
C3	Fibroblasts	VISFATIN	0.00335221	0
C3	Mast_cells	APP	0.0298133	0
C3	Mast_cells	GALECTIN	0.0187968	0
C3	Mast_cells	LAMININ	0.152283	0
C3	Mast_cells	MIF	0.135028	0
C3	Mast_cells	MK	0.0610712	0
C3	Myeloid	ADGRE5	0.0039175	0
C3	Myeloid	ANNEXIN	0.00853432	0
C3	Myeloid	APP	0.101065	0
C3	Myeloid	CD99	0.00604917	0
C3	Myeloid	GALECTIN	0.0184117	0
C3	Myeloid	LAMININ	0.0871633	0
C3	Myeloid	MHC-I	0.00158091	0
C3	Myeloid	MHC-II	0.00914514	0
C3	Myeloid	MIF	0.341792	0
C3	Myeloid	MK	0.0527938	0
C3	T&NK_cells	APP	0.0523816	0
C3	T&NK_cells	GALECTIN	0.0243276	0
C3	T&NK_cells	LAMININ	0.0840635	0
C3	T&NK_cells	MHC-I	0.274389	0
C3	T&NK_cells	MIF	0.318308	0
C3	T&NK_cells	MK	0.0690436	0
C3	T&NK_cells	NECTIN	0.00903228	0
C4	B_cells	APP	0.0226324	0.04
C4	B_cells	LAMININ	0.00344962	0
C4	B_cells	MIF	0.252703	0
C4	B_cells	MK	0.0480318	0
C4	C0	CDH	0.00119339	0
C4	C0	EPHA	0.000407738	0
C4	C0	LAMININ	0.00251705	0
C4	C0	MK	0.0393737	0
C4	C1	MK	0.0518659	0
C4	C2	CDH	0.00182035	0
C4	C2	LAMININ	0.00231028	0
C4	C2	MK	0.0211829	0
C4	C3	CD46	0.00020361	0
C4	C3	CDH	0.00348096	0
C4	C3	CDH1	0.00180947	0
C4	C3	EGF	0.000681599	0
C4	C3	EPHA	0.000386204	0
C4	C3	JAM	0.000865055	0
C4	C3	LAMININ	0.0133009	0
C4	C3	MK	0.124091	0
C4	C3	PARs	0.00125916	0
C4	C4	CDH	0.000799777	0
C4	C4	JAM	0.000433214	0
C4	C4	LAMININ	0.00328645	0
C4	C4	MK	0.0889383	0
C4	C5	CD46	0.000939933	0
C4	C5	CDH	0.0027843	0
C4	C5	EPHA	0.000522265	0
C4	C5	GDF	0.000729501	0
C4	C5	JAM	0.0018277	0
C4	C5	LAMININ	0.0101791	0
C4	C5	MIF	0.084843	0.04
C4	C5	MK	0.146941	0
C4	C5	PARs	0.00145626	0
C4	C6	APP	0.0225394	0.04
C4	C6	CDH	0.000927445	0
C4	C6	MK	0.0275289	0
C4	Endothelial	APP	0.024412	0
C4	Endothelial	CD46	0.00211403	0
C4	Endothelial	CXCL	0.012606	0
C4	Endothelial	GDF	0.00876073	0
C4	Endothelial	JAM	0.00130538	0
C4	Endothelial	LAMININ	0.0128215	0
C4	Endothelial	MK	0.100265	0
C4	Endothelial	PARs	0.00537224	0
C4	Fibroblasts	CD46	0.000957099	0
C4	Fibroblasts	GDF	0.00132477	0
C4	Fibroblasts	LAMININ	0.00764886	0
C4	Fibroblasts	MIF	0.0179011	0
C4	Fibroblasts	MK	0.107879	0
C4	Fibroblasts	PARs	0.00817454	0
C4	Mast_cells	LAMININ	0.0119734	0
C4	Mast_cells	MIF	0.162451	0
C4	Mast_cells	MK	0.0555983	0
C4	Myeloid	ANNEXIN	0.000295692	0
C4	Myeloid	APP	0.0369921	0
C4	Myeloid	CD99	0.00376005	0
C4	Myeloid	LAMININ	0.00670629	0
C4	Myeloid	MHC-II	0.00348831	0
C4	Myeloid	MIF	0.407703	0
C4	Myeloid	MK	0.0479575	0
C4	T&NK_cells	LAMININ	0.00646118	0
C4	T&NK_cells	MHC-I	0.144138	0
C4	T&NK_cells	MIF	0.380427	0
C4	T&NK_cells	MK	0.0629041	0
C4	T&NK_cells	NECTIN	0.00205659	0
C5	B_cells	ADGRE5	0.00361237	0.02
C5	B_cells	APP	0.0679772	0
C5	B_cells	LAMININ	0.0204468	0
C5	B_cells	MIF	0.221298	0
C5	B_cells	MK	0.0663848	0
C5	C0	ADGRE5	0.00775839	0
C5	C0	CDH	0.00415055	0
C5	C0	EPHA	0.00495488	0
C5	C0	LAMININ	0.0149355	0
C5	C0	MK	0.0546974	0
C5	C1	MK	0.0715689	0
C5	C2	CDH	0.00632125	0
C5	C2	LAMININ	0.0137119	0
C5	C2	MK	0.0294118	0
C5	C3	ADGRE5	0.010052	0
C5	C3	APP	0.0346815	0
C5	C3	CD46	0.000633687	0
C5	C3	CDH	0.0120383	0
C5	C3	CDH1	0.00628363	0
C5	C3	EGF	0.00227216	0
C5	C3	EPHA	0.00469432	0
C5	C3	HSPG	0.000592649	0
C5	C3	JAM	0.00364453	0
C5	C3	LAMININ	0.0788875	0
C5	C3	MK	0.17125	0
C5	C3	MPZ	0.000543866	0
C5	C3	OCLN	0.000729258	0
C5	C3	PARs	0.00271325	0
C5	C4	APP	0.0261156	0
C5	C4	CDH	0.0027843	0
C5	C4	JAM	0.0018277	0
C5	C4	LAMININ	0.019533	0
C5	C4	MK	0.1219	0
C5	C5	ADGRE5	0.00669629	0
C5	C5	APP	0.0278955	0
C5	C5	CD46	0.00292077	0
C5	C5	CDH	0.00964554	0
C5	C5	EPHA	0.00633853	0
C5	C5	EPHB	0.00202028	0
C5	C5	GDF	0.00458438	0
C5	C5	HSPG	0.000617222	0
C5	C5	JAM	0.00767643	0
C5	C5	LAMININ	0.0603801	0
C5	C5	MK	0.201901	0
C5	C5	MPZ	0.00054438	0
C5	C5	OCLN	0.000542148	0
C5	C5	PARs	0.00313725	0
C5	C6	APP	0.0677106	0
C5	C6	CDH	0.00322773	0
C5	C6	MK	0.0383168	0
C5	Endothelial	APP	0.0730557	0
C5	Endothelial	CD46	0.00655294	0
C5	Endothelial	CD99	0.0506004	0
C5	Endothelial	CXCL	0.0791246	0
C5	Endothelial	EPHB	0.00188071	0
C5	Endothelial	GDF	0.0528119	0
C5	Endothelial	JAM	0.00549187	0
C5	Endothelial	LAMININ	0.0758468	0
C5	Endothelial	MK	0.137577	0
C5	Endothelial	MPZ	0.000628725	0
C5	Endothelial	NOTCH	0.00221847	0
C5	Endothelial	PARs	0.0115571	0
C5	Endothelial	SEMA3	0.00262058	0
C5	Endothelial	VEGF	0.0102911	0
C5	Endothelial	VISFATIN	0.0256896	0
C5	Fibroblasts	CD46	0.002974	0
C5	Fibroblasts	CD99	0.0515991	0
C5	Fibroblasts	EDN	0.00386567	0
C5	Fibroblasts	GALECTIN	0.00410941	0.01
C5	Fibroblasts	GAS	0.000592193	0
C5	Fibroblasts	GDF	0.0082991	0
C5	Fibroblasts	LAMININ	0.045315	0
C5	Fibroblasts	MIF	0.0154372	0
C5	Fibroblasts	MK	0.148705	0
C5	Fibroblasts	MPZ	0.00064616	0
C5	Fibroblasts	NOTCH	0.000474837	0
C5	Fibroblasts	PARs	0.0174749	0
C5	Fibroblasts	PDGF	0.00175692	0
C5	Fibroblasts	VISFATIN	0.00783732	0
C5	Mast_cells	APP	0.0320107	0
C5	Mast_cells	GALECTIN	0.011742	0
C5	Mast_cells	KIT	0.00593413	0
C5	Mast_cells	LAMININ	0.0702755	0
C5	Mast_cells	MIF	0.142988	0
C5	Mast_cells	MK	0.0761563	0
C5	Myeloid	ADGRE5	0.0040356	0
C5	Myeloid	ANNEXIN	0.0033021	0
C5	Myeloid	APP	0.10793	0
C5	Myeloid	CD99	0.00842082	0
C5	Myeloid	GALECTIN	0.0131939	0
C5	Myeloid	LAMININ	0.0395997	0
C5	Myeloid	MHC-I	0.000668411	0
C5	Myeloid	MHC-II	0.00562746	0
C5	Myeloid	MIF	0.36104	0
C5	Myeloid	MK	0.066236	0
C5	T&NK_cells	APP	0.0561462	0
C5	T&NK_cells	GALECTIN	0.0174569	0
C5	T&NK_cells	LAMININ	0.0381631	0
C5	T&NK_cells	MHC-I	0.189906	0
C5	T&NK_cells	MIF	0.336422	0
C5	T&NK_cells	MK	0.0859177	0
C5	T&NK_cells	NECTIN	0.00846469	0
C6	B_cells	APP	0.0386326	0
C6	B_cells	MIF	0.180801	0
C6	B_cells	MK	0.00197101	0
C6	C0	CDH	0.00138381	0
C6	C0	EPHA	0.00048498	0
C6	C0	MK	0.00371639	0
C6	C1	MK	0.00188556	0
C6	C2	CDH	0.00211059	0
C6	C2	MK	0.00445571	0
C6	C3	CD46	0.000256015	0
C6	C3	CDH	0.0040349	0
C6	C3	CDH1	0.00209798	0
C6	C3	EGF	0.00174529	0
C6	C3	EPHA	0.000459368	0
C6	C3	MK	0.0187126	0
C6	C4	CDH	0.000927445	0
C6	C4	MK	0.0175263	0
C6	C5	CD46	0.00118163	0
C6	C5	CDH	0.00322773	0
C6	C5	EPHA	0.00062119	0
C6	C5	GDF	0.00147758	0
C6	C5	MK	0.0315914	0
C6	C6	APP	0.0384764	0
C6	C6	CDH	0.00107547	0
C6	C6	MK	0.00200262	0
C6	Endothelial	APP	0.0416167	0
C6	Endothelial	CD46	0.00265683	0
C6	Endothelial	CXCL	0.0227951	0
C6	Endothelial	GDF	0.0175996	0
C6	Endothelial	MK	0.0124389	0
C6	Endothelial	SEMA3	0.00615403	0
C6	Endothelial	VISFATIN	0.00854695	0
C6	Fibroblasts	CD46	0.0012032	0
C6	Fibroblasts	GDF	0.00268165	0
C6	Fibroblasts	MIF	0.0123689	0
C6	Fibroblasts	MK	0.0118232	0
C6	Fibroblasts	VISFATIN	0.00259353	0
C6	Mast_cells	MIF	0.117596	0
C6	Mast_cells	MK	0.0120288	0.03
C6	Myeloid	APP	0.062495	0
C6	Myeloid	CD99	0.00337747	0
C6	Myeloid	MHC-II	0.0144918	0
C6	Myeloid	MIF	0.299303	0
C6	Myeloid	MK	0.00166824	0
C6	T&NK_cells	APP	0.031735	0
C6	T&NK_cells	MHC-I	0.169077	0
C6	T&NK_cells	MIF	0.278399	0
C6	T&NK_cells	MK	0.0136924	0
Endothelial	B_cells	APP	0.149362	0
Endothelial	B_cells	COLLAGEN	0.173607	0
Endothelial	B_cells	CXCL	0.00542294	0
Endothelial	B_cells	FN1	0.00569952	0
Endothelial	B_cells	GALECTIN	0.00669844	0
Endothelial	B_cells	LAMININ	0.0418759	0
Endothelial	B_cells	MIF	0.166434	0
Endothelial	B_cells	MK	0.00114357	0
Endothelial	B_cells	SELE	0.000625429	0
Endothelial	B_cells	TENASCIN	0.000858103	0
Endothelial	B_cells	THBS	0.00577408	0
Endothelial	C0	APP	0.0302876	0
Endothelial	C0	COLLAGEN	0.0799496	0
Endothelial	C0	EPHA	0.00521749	0
Endothelial	C0	FN1	0.00260025	0
Endothelial	C0	LAMININ	0.0306043	0
Endothelial	C0	MK	0.00215781	0
Endothelial	C0	TENASCIN	0.00161958	0
Endothelial	C0	THBS	0.00629637	0
Endothelial	C1	APP	0.0339763	0
Endothelial	C1	COLLAGEN	0.0410416	0
Endothelial	C1	FN1	0.00131854	0
Endothelial	C1	TENASCIN	0.000820861	0
Endothelial	C1	THBS	0.00319863	0
Endothelial	C2	APP	0.0288683	0
Endothelial	C2	COLLAGEN	0.0954064	0
Endothelial	C2	FN1	0.00311823	0
Endothelial	C2	LAMININ	0.0281003	0
Endothelial	C2	MK	0.00258788	0
Endothelial	C2	TENASCIN	0.00194258	0
Endothelial	C2	THBS	0.00754506	0
Endothelial	C3	AGRN	0.000930572	0
Endothelial	C3	APP	0.0796081	0
Endothelial	C3	CD46	0.000282599	0
Endothelial	C3	CEACAM	0.000215798	0
Endothelial	C3	COLLAGEN	0.443065	0
Endothelial	C3	EGF	0.000843701	0
Endothelial	C3	EPHA	0.00494319	0
Endothelial	C3	FN1	0.0143215	0
Endothelial	C3	HSPG	0.0102007	0
Endothelial	C3	JAM	0.0104123	0
Endothelial	C3	LAMININ	0.161613	0
Endothelial	C3	MK	0.010884	0
Endothelial	C3	MPZ	0.000628131	0
Endothelial	C3	SELE	0.000379372	0
Endothelial	C3	TENASCIN	0.0052008	0
Endothelial	C3	THBS	0.0344523	0
Endothelial	C4	APP	0.060643	0
Endothelial	C4	COLLAGEN	0.110009	0
Endothelial	C4	FN1	0.00355014	0
Endothelial	C4	JAM	0.00130538	0
Endothelial	C4	LAMININ	0.0400564	0
Endothelial	C4	MK	0.00158188	0
Endothelial	C4	SELE	0.000237355	0
Endothelial	C4	TENASCIN	0.00118713	0
Endothelial	C4	THBS	0.00798124	0
Endothelial	C5	AGRN	0.000969141	0
Endothelial	C5	APP	0.0646199	0
Endothelial	C5	CD46	0.0013042	0
Endothelial	C5	CD99	0.0506004	0
Endothelial	C5	COLLAGEN	0.383928	0
Endothelial	C5	EPHA	0.00667399	0
Endothelial	C5	EPHB	0.00204829	0
Endothelial	C5	FN1	0.0127672	0
Endothelial	C5	GALECTIN	0.00428821	0
Endothelial	C5	HSPG	0.0106194	0
Endothelial	C5	JAM	0.00679874	0
Endothelial	C5	LAMININ	0.123706	0
Endothelial	C5	MK	0.0103323	0
Endothelial	C5	MPZ	0.000628725	0
Endothelial	C5	SELE	0.000763323	0
Endothelial	C5	TENASCIN	0.005023	0
Endothelial	C5	THBS	0.0298601	0
Endothelial	C6	APP	0.148827	0
Endothelial	C6	COLLAGEN	0.0435567	0
Endothelial	C6	FN1	0.00140045	0
Endothelial	C6	MK	0.00116192	0.01
Endothelial	C6	TENASCIN	0.00087188	0
Endothelial	C6	THBS	0.00339693	0
Endothelial	Endothelial	ANGPT	0.00582079	0
Endothelial	Endothelial	ANGPTL	0.00517517	0
Endothelial	Endothelial	APP	0.15948	0
Endothelial	Endothelial	CALCR	0.0051026	0
Endothelial	Endothelial	CCL	0.0132043	0
Endothelial	Endothelial	CD34	0.0053916	0
Endothelial	Endothelial	CD46	0.00293197	0
Endothelial	Endothelial	CD99	0.116431	0
Endothelial	Endothelial	CDH5	0.0380618	0
Endothelial	Endothelial	COLLAGEN	0.125397	0
Endothelial	Endothelial	EPHB	0.00190598	0
Endothelial	Endothelial	ESAM	0.0570967	0
Endothelial	Endothelial	FN1	0.0115098	0
Endothelial	Endothelial	JAM	0.0107257	0
Endothelial	Endothelial	LAMININ	0.155192	0
Endothelial	Endothelial	MK	0.0072489	0
Endothelial	Endothelial	MPZ	0.000726129	0
Endothelial	Endothelial	NOTCH	0.0120883	0
Endothelial	Endothelial	PECAM1	0.174828	0
Endothelial	Endothelial	PTPRM	0.00254674	0
Endothelial	Endothelial	SELE	0.000181663	0
Endothelial	Endothelial	SEMA3	0.00211951	0
Endothelial	Endothelial	SEMA6	0.00144757	0
Endothelial	Endothelial	THBS	0.00631861	0
Endothelial	Endothelial	VISFATIN	0.0178058	0
Endothelial	Fibroblasts	ANGPT	0.00222053	0
Endothelial	Fibroblasts	ANGPTL	0.002122	0
Endothelial	Fibroblasts	APP	0.0210024	0.03
Endothelial	Fibroblasts	CD46	0.001328	0
Endothelial	Fibroblasts	CD99	0.118567	0
Endothelial	Fibroblasts	COLLAGEN	0.288463	0
Endothelial	Fibroblasts	CXCL	0.00172659	0
Endothelial	Fibroblasts	EDN	0.00235781	0
Endothelial	Fibroblasts	FN1	0.0128088	0
Endothelial	Fibroblasts	GALECTIN	0.00564883	0
Endothelial	Fibroblasts	GAS	0.00116012	0
Endothelial	Fibroblasts	JAM	0.00785837	0
Endothelial	Fibroblasts	LAMININ	0.092786	0
Endothelial	Fibroblasts	MIF	0.0113086	0
Endothelial	Fibroblasts	MK	0.00687116	0
Endothelial	Fibroblasts	MPZ	0.000746263	0
Endothelial	Fibroblasts	NOTCH	0.00258894	0
Endothelial	Fibroblasts	PDGF	0.00163095	0
Endothelial	Fibroblasts	PERIOSTIN	0.00114817	0
Endothelial	Fibroblasts	PROS	0.000757341	0
Endothelial	Fibroblasts	SELE	0.00110001	0
Endothelial	Fibroblasts	THBS	0.00341888	0
Endothelial	Fibroblasts	VISFATIN	0.00541877	0
Endothelial	Mast_cells	APP	0.0737419	0
Endothelial	Mast_cells	CD99	0.075457	0
Endothelial	Mast_cells	COLLAGEN	0.4123	0
Endothelial	Mast_cells	FN1	0.0149661	0
Endothelial	Mast_cells	GALECTIN	0.0185047	0
Endothelial	Mast_cells	LAMININ	0.143252	0
Endothelial	Mast_cells	MIF	0.108506	0
Endothelial	Mast_cells	SELE	0.00218612	0
Endothelial	Myeloid	ANGPTL	0.000608504	0
Endothelial	Myeloid	ANNEXIN	0.0130767	0
Endothelial	Myeloid	APP	0.22557	0
Endothelial	Myeloid	CD99	0.0833314	0
Endothelial	Myeloid	COLLAGEN	0.244689	0
Endothelial	Myeloid	CXCL	0.00986716	0
Endothelial	Myeloid	FN1	0.00839373	0
Endothelial	Myeloid	GALECTIN	0.0181238	0
Endothelial	Myeloid	ICAM	0.0157271	0
Endothelial	Myeloid	LAMININ	0.0809555	0
Endothelial	Myeloid	MHC-I	0.0025286	0
Endothelial	Myeloid	MHC-II	0.0398302	0
Endothelial	Myeloid	MIF	0.276963	0
Endothelial	Myeloid	MK	0.000967777	0
Endothelial	Myeloid	SELE	0.00121914	0
Endothelial	Myeloid	THBS	0.00346257	0
Endothelial	Myeloid	THY1	0.00520923	0
Endothelial	T&NK_cells	APP	0.12527	0
Endothelial	T&NK_cells	CD99	0.0827953	0
Endothelial	T&NK_cells	CLEC	0.0127468	0
Endothelial	T&NK_cells	COLLAGEN	0.236405	0
Endothelial	T&NK_cells	CXCL	0.0282874	0
Endothelial	T&NK_cells	FN1	0.00808744	0
Endothelial	T&NK_cells	GALECTIN	0.0239489	0
Endothelial	T&NK_cells	LAMININ	0.0780293	0
Endothelial	T&NK_cells	MHC-I	0.354012	0
Endothelial	T&NK_cells	MIF	0.257458	0
Endothelial	T&NK_cells	NECTIN	0.00891179	0
Endothelial	T&NK_cells	SELE	0.00117434	0
Endothelial	T&NK_cells	THBS	0.00499726	0
Fibroblasts	B_cells	ANGPTL	0.00222128	0
Fibroblasts	B_cells	APP	0.112607	0
Fibroblasts	B_cells	COLLAGEN	0.399602	0
Fibroblasts	B_cells	CXCL	0.00528014	0
Fibroblasts	B_cells	FN1	0.0334128	0
Fibroblasts	B_cells	LAMININ	0.0545729	0
Fibroblasts	B_cells	MIF	0.205906	0
Fibroblasts	B_cells	MK	0.0327964	0
Fibroblasts	B_cells	PTN	0.00814546	0
Fibroblasts	B_cells	THBS	0.0126977	0
Fibroblasts	C0	ANGPTL	0.00418735	0
Fibroblasts	C0	COLLAGEN	0.184337	0
Fibroblasts	C0	FN1	0.0153185	0
Fibroblasts	C0	LAMININ	0.0399529	0
Fibroblasts	C0	MK	0.0267705	0
Fibroblasts	C0	PTN	0.0066031	0
Fibroblasts	C0	THBS	0.0138356	0
Fibroblasts	C1	ANGPTL	0.002125	0
Fibroblasts	C1	APP	0.024788	0
Fibroblasts	C1	COLLAGEN	0.0948498	0
Fibroblasts	C1	FN1	0.0078169	0
Fibroblasts	C1	MK	0.0354619	0
Fibroblasts	C1	PTN	0.0088268	0
Fibroblasts	C1	THBS	0.00703368	0
Fibroblasts	C2	ANGPTL	0.00501989	0
Fibroblasts	C2	COLLAGEN	0.219774	0
Fibroblasts	C2	FN1	0.0183235	0
Fibroblasts	C2	LAMININ	0.036698	0
Fibroblasts	C2	MK	0.0144085	0
Fibroblasts	C2	PTN	0.00355636	0
Fibroblasts	C2	THBS	0.0165747	0
Fibroblasts	C3	ANGPTL	0.0134019	0
Fibroblasts	C3	APP	0.0588309	0
Fibroblasts	C3	CD46	0.000202519	0
Fibroblasts	C3	COLLAGEN	1.01879	0
Fibroblasts	C3	FN1	0.0836758	0
Fibroblasts	C3	HSPG	0.000624108	0
Fibroblasts	C3	LAMININ	0.210829	0
Fibroblasts	C3	MK	0.0848352	0
Fibroblasts	C3	MPZ	0.00064555	0
Fibroblasts	C3	PTN	0.0156733	0
Fibroblasts	C3	THBS	0.0756166	0
Fibroblasts	C4	ANGPTL	0.00307139	0
Fibroblasts	C4	APP	0.0445758	0
Fibroblasts	C4	COLLAGEN	0.25402	0
Fibroblasts	C4	FN1	0.0209985	0
Fibroblasts	C4	LAMININ	0.0524291	0
Fibroblasts	C4	MK	0.0611596	0
Fibroblasts	C4	PTN	0.0140128	0
Fibroblasts	C4	THBS	0.0175469	0
Fibroblasts	C5	ANGPTL	0.0129443	0
Fibroblasts	C5	APP	0.0475524	0
Fibroblasts	C5	CD46	0.000934898	0
Fibroblasts	C5	CD99	0.0515991	0
Fibroblasts	C5	COLLAGEN	0.881727	0
Fibroblasts	C5	FN1	0.0743411	0
Fibroblasts	C5	HSPG	0.000649983	0
Fibroblasts	C5	LAMININ	0.16141	0
Fibroblasts	C5	MK	0.100827	0
Fibroblasts	C5	MPZ	0.00064616	0
Fibroblasts	C5	PTN	0.0202386	0
Fibroblasts	C5	THBS	0.065531	0
Fibroblasts	C6	ANGPTL	0.00225689	0
Fibroblasts	C6	APP	0.112186	0
Fibroblasts	C6	COLLAGEN	0.100647	0
Fibroblasts	C6	FN1	0.00829914	0
Fibroblasts	C6	MK	0.0186874	0
Fibroblasts	C6	PTN	0.00459773	0
Fibroblasts	C6	THBS	0.00746939	0
Fibroblasts	Endothelial	ANGPTL	0.0307339	0
Fibroblasts	Endothelial	APP	0.120588	0
Fibroblasts	Endothelial	CALCR	0.0134169	0
Fibroblasts	Endothelial	CCL	0.0231111	0
Fibroblasts	Endothelial	CD46	0.00210272	0
Fibroblasts	Endothelial	CD99	0.118567	0
Fibroblasts	Endothelial	COLLAGEN	0.288353	0
Fibroblasts	Endothelial	CXCL	0.00346272	0
Fibroblasts	Endothelial	FN1	0.0665651	0
Fibroblasts	Endothelial	LAMININ	0.201625	0
Fibroblasts	Endothelial	MK	0.0688752	0
Fibroblasts	Endothelial	MPZ	0.000746263	0
Fibroblasts	Endothelial	NOTCH	0.00225898	0
Fibroblasts	Endothelial	PTN	0.00733025	0
Fibroblasts	Endothelial	THBS	0.0138941	0
Fibroblasts	Endothelial	VEGF	0.0160459	0
Fibroblasts	Endothelial	VISFATIN	0.0161818	0
Fibroblasts	Fibroblasts	ANGPTL	0.021067	0
Fibroblasts	Fibroblasts	CD46	0.000951971	0
Fibroblasts	Fibroblasts	CD99	0.120736	0
Fibroblasts	Fibroblasts	COLLAGEN	0.662556	0
Fibroblasts	Fibroblasts	CXCL	0.00168096	0
Fibroblasts	Fibroblasts	FGF	0.000672313	0
Fibroblasts	Fibroblasts	FN1	0.0747854	0
Fibroblasts	Fibroblasts	GAS	0.00105896	0
Fibroblasts	Fibroblasts	LAMININ	0.120828	0
Fibroblasts	Fibroblasts	MIF	0.0142569	0
Fibroblasts	Fibroblasts	MK	0.0738232	0
Fibroblasts	Fibroblasts	MPZ	0.000766955	0
Fibroblasts	Fibroblasts	NOTCH	0.000483513	0
Fibroblasts	Fibroblasts	PDGF	0.000624421	0
Fibroblasts	Fibroblasts	PERIOSTIN	0.00714442	0
Fibroblasts	Fibroblasts	PROS	0.000719709	0
Fibroblasts	Fibroblasts	PTN	0.0139145	0
Fibroblasts	Fibroblasts	THBS	0.00751763	0
Fibroblasts	Fibroblasts	VISFATIN	0.00492204	0
Fibroblasts	Mast_cells	APP	0.0544052	0
Fibroblasts	Mast_cells	CD99	0.0769066	0
Fibroblasts	Mast_cells	COLLAGEN	0.933428	0
Fibroblasts	Mast_cells	FN1	0.0831272	0
Fibroblasts	Mast_cells	LAMININ	0.183842	0
Fibroblasts	Mast_cells	MIF	0.133377	0
Fibroblasts	Mast_cells	MK	0.0382478	0
Fibroblasts	Mast_cells	PTN	0.00961562	0
Fibroblasts	Myeloid	ANGPTL	0.000854912	0
Fibroblasts	Myeloid	ANNEXIN	0.0162624	0
Fibroblasts	Myeloid	APP	0.173896	0
Fibroblasts	Myeloid	CD99	0.084973	0
Fibroblasts	Myeloid	COLLAGEN	0.558881	0
Fibroblasts	Myeloid	COMPLEMENT	0.0140347	0
Fibroblasts	Myeloid	CSF	0.00169843	0
Fibroblasts	Myeloid	CXCL	0.00960846	0
Fibroblasts	Myeloid	FN1	0.0480829	0
Fibroblasts	Myeloid	ICAM	0.0049645	0
Fibroblasts	Myeloid	LAMININ	0.104875	0
Fibroblasts	Myeloid	MHC-I	0.00156179	0
Fibroblasts	Myeloid	MHC-II	0.00108688	0
Fibroblasts	Myeloid	MIF	0.337786	0
Fibroblasts	Myeloid	MK	0.0327647	0
Fibroblasts	Myeloid	PTN	0.0068145	0
Fibroblasts	Myeloid	THBS	0.00761362	0
Fibroblasts	Myeloid	THY1	0.0253718	0
Fibroblasts	T&NK_cells	APP	0.0937897	0
Fibroblasts	T&NK_cells	CD99	0.084373	0
Fibroblasts	T&NK_cells	CLEC	0.0039757	0
Fibroblasts	T&NK_cells	COLLAGEN	0.540207	0
Fibroblasts	T&NK_cells	CXCL	0.0275592	0
Fibroblasts	T&NK_cells	FN1	0.0463961	0
Fibroblasts	T&NK_cells	LAMININ	0.101129	0
Fibroblasts	T&NK_cells	MHC-I	0.294172	0
Fibroblasts	T&NK_cells	MIF	0.314541	0
Fibroblasts	T&NK_cells	MK	0.0433784	0
Fibroblasts	T&NK_cells	NECTIN	0.00557953	0
Fibroblasts	T&NK_cells	PTN	0.0109492	0
Fibroblasts	T&NK_cells	THBS	0.0109843	0
Mast_cells	B_cells	ADGRE5	0.0064884	0
Mast_cells	B_cells	MIF	0.0593023	0
Mast_cells	C0	ADGRE5	0.0138893	0
Mast_cells	C0	SEMA4	0.00376906	0
Mast_cells	C2	ADGRE5	0.00394272	0.04
Mast_cells	C2	SEMA4	0.00427331	0
Mast_cells	C3	ADGRE5	0.0179625	0
Mast_cells	C3	EGF	0.00510581	0
Mast_cells	C3	SEMA4	0.00218217	0
Mast_cells	C4	SEMA4	0.00105929	0
Mast_cells	C5	ADGRE5	0.011998	0
Mast_cells	C5	SEMA4	0.00210489	0
Mast_cells	Endothelial	CD99	0.075457	0
Mast_cells	Endothelial	SEMA4	0.00106316	0
Mast_cells	Endothelial	VISFATIN	0.0170852	0
Mast_cells	Fibroblasts	CD99	0.0769066	0
Mast_cells	Fibroblasts	MIF	0.008412	0
Mast_cells	Fibroblasts	SEMA4	0.0011892	0
Mast_cells	Fibroblasts	VISFATIN	0.00519829	0
Mast_cells	Mast_cells	ADGRE5	0.00382014	0
Mast_cells	Mast_cells	CD99	0.0481172	0
Mast_cells	Mast_cells	MIF	0.0827982	0.01
Mast_cells	Myeloid	ADGRE5	0.00724612	0
Mast_cells	Myeloid	ANNEXIN	0.0276033	0
Mast_cells	Myeloid	CD99	0.0526643	0
Mast_cells	Myeloid	CSF	0.00552908	0
Mast_cells	Myeloid	ICAM	0.00773725	0
Mast_cells	Myeloid	MHC-II	0.00470198	0
Mast_cells	Myeloid	MIF	0.213079	0
Mast_cells	T&NK_cells	ADGRE5	0.00391837	0.02
Mast_cells	T&NK_cells	CD99	0.052949	0
Mast_cells	T&NK_cells	CLEC	0.0375757	0
Mast_cells	T&NK_cells	MHC-I	0.274551	0
Mast_cells	T&NK_cells	MIF	0.197724	0
Myeloid	B_cells	ADGRE5	0.00451079	0
Myeloid	B_cells	BAFF	0.0033305	0
Myeloid	B_cells	GALECTIN	0.0113975	0
Myeloid	B_cells	ITGB2	0.0187038	0
Myeloid	B_cells	MIF	0.0624012	0
Myeloid	B_cells	SPP1	0.0157646	0
Myeloid	B_cells	THBS	0.00265774	0
Myeloid	C0	ADGRE5	0.00967794	0
Myeloid	C0	THBS	0.00290339	0
Myeloid	C1	THBS	0.00147248	0
Myeloid	C2	THBS	0.00348154	0
Myeloid	C3	ADGRE5	0.0125318	0
Myeloid	C3	CD46	0.000102063	0
Myeloid	C3	EGF	0.0034317	0
Myeloid	C3	SPP1	0.013022	0
Myeloid	C3	THBS	0.0159312	0
Myeloid	C3	TNF	0.0024711	0
Myeloid	C4	SPP1	0.00603955	0
Myeloid	C4	THBS	0.00367592	0
Myeloid	C5	ADGRE5	0.00835526	0
Myeloid	C5	CD46	0.000471331	0
Myeloid	C5	GALECTIN	0.00729422	0
Myeloid	C5	SPP1	0.0145484	0
Myeloid	C5	THBS	0.013811	0
Myeloid	C5	TNF	0.00201619	0
Myeloid	C6	THBS	0.00156393	0
Myeloid	Endothelial	CALCR	0.0167811	0
Myeloid	Endothelial	CD46	0.0010607	0
Myeloid	Endothelial	CD99	0.0627665	0
Myeloid	Endothelial	CXCL	0.126586	0
Myeloid	Endothelial	ITGB2	0.0744922	0
Myeloid	Endothelial	SPP1	0.0417583	0
Myeloid	Endothelial	THBS	0.00290891	0
Myeloid	Endothelial	TNF	0.00637341	0
Myeloid	Endothelial	VEGF	0.0204195	0
Myeloid	Endothelial	VISFATIN	0.106037	0
Myeloid	Fibroblasts	CD46	0.000479943	0
Myeloid	Fibroblasts	CD99	0.0639892	0
Myeloid	Fibroblasts	GALECTIN	0.00959944	0
Myeloid	Fibroblasts	ITGB2	0.0114026	0
Myeloid	Fibroblasts	MIF	0.00887666	0
Myeloid	Fibroblasts	SPP1	0.051127	0
Myeloid	Fibroblasts	THBS	0.00157406	0
Myeloid	Fibroblasts	TNF	0.00809049	0
Myeloid	Fibroblasts	VISFATIN	0.033174	0
Myeloid	Mast_cells	ADGRE5	0.00265362	0.03
Myeloid	Mast_cells	CD99	0.0398267	0
Myeloid	Mast_cells	GALECTIN	0.0312562	0
Myeloid	Mast_cells	ITGB2	0.0177071	0
Myeloid	Mast_cells	MIF	0.0870112	0
Myeloid	Mast_cells	SPP1	0.0530964	0
Myeloid	Myeloid	ADGRE5	0.00503874	0
Myeloid	Myeloid	ANNEXIN	0.0148495	0
Myeloid	Myeloid	CD99	0.0105583	0
Myeloid	Myeloid	GALECTIN	0.030744	0
Myeloid	Myeloid	ICAM	0.0199371	0
Myeloid	Myeloid	ITGB2	0.0449155	0
Myeloid	Myeloid	MHC-I	0.00162813	0
Myeloid	Myeloid	MHC-II	0.186299	0
Myeloid	Myeloid	MIF	0.22362	0
Myeloid	Myeloid	SPP1	0.030294	0
Myeloid	Myeloid	THBS	0.00159421	0
Myeloid	Myeloid	TNF	0.0118691	0
Myeloid	T&NK_cells	CD99	0.0438643	0
Myeloid	T&NK_cells	CLEC	0.00577511	0
Myeloid	T&NK_cells	GALECTIN	0.0404926	0
Myeloid	T&NK_cells	MHC-I	0.334809	0
Myeloid	T&NK_cells	MIF	0.207565	0
Myeloid	T&NK_cells	NECTIN	0.00162503	0
Myeloid	T&NK_cells	SPP1	0.0292121	0
Myeloid	T&NK_cells	THBS	0.00230272	0
Myeloid	T&NK_cells	TNF	0.00437061	0
T&NK_cells	B_cells	ADGRE5	0.0230375	0
T&NK_cells	B_cells	ITGB2	0.00549727	0
T&NK_cells	B_cells	MIF	0.0598853	0
T&NK_cells	C0	ADGRE5	0.0483954	0
T&NK_cells	C0	TIGIT	0.000536924	0
T&NK_cells	C1	ADGRE5	0.00596457	0
T&NK_cells	C2	ADGRE5	0.014091	0
T&NK_cells	C2	CEACAM	0.0105913	0
T&NK_cells	C2	TIGIT	0.00259311	0
T&NK_cells	C3	ADGRE5	0.0619523	0
T&NK_cells	C3	CEACAM	0.0105464	0
T&NK_cells	C3	EGF	0.000764257	0
T&NK_cells	C3	PARs	0.00491281	0
T&NK_cells	C3	TIGIT	0.00903228	0
T&NK_cells	C4	ADGRE5	0.012322	0
T&NK_cells	C4	TIGIT	0.00205659	0
T&NK_cells	C5	ADGRE5	0.0420057	0
T&NK_cells	C5	PARs	0.00567858	0
T&NK_cells	C5	TIGIT	0.00846469	0
T&NK_cells	C6	ADGRE5	0.0118637	0
T&NK_cells	Endothelial	ADGRE5	0.00837492	0
T&NK_cells	Endothelial	CCL	0.0539047	0
T&NK_cells	Endothelial	CD99	0.0827953	0
T&NK_cells	Endothelial	ITGB2	0.0223393	0
T&NK_cells	Endothelial	PARs	0.0208741	0
T&NK_cells	Endothelial	SELPLG	0.0012962	0
T&NK_cells	Endothelial	TIGIT	0.00891179	0
T&NK_cells	Endothelial	VISFATIN	0.0203	0
T&NK_cells	Fibroblasts	ADGRE5	0.00613412	0
T&NK_cells	Fibroblasts	CD99	0.084373	0
T&NK_cells	Fibroblasts	ITGB2	0.00335625	0
T&NK_cells	Fibroblasts	MIF	0.00849922	0
T&NK_cells	Fibroblasts	PARs	0.0312661	0
T&NK_cells	Fibroblasts	TIGIT	0.00557953	0
T&NK_cells	Fibroblasts	VISFATIN	0.00618262	0
T&NK_cells	Mast_cells	ADGRE5	0.0136572	0
T&NK_cells	Mast_cells	CD99	0.052949	0
T&NK_cells	Mast_cells	ITGB2	0.00523549	0
T&NK_cells	Mast_cells	MIF	0.0835916	0
T&NK_cells	Myeloid	ADGRE5	0.0256779	0
T&NK_cells	Myeloid	ANNEXIN	0.0157234	0
T&NK_cells	Myeloid	CD99	0.0580438	0
T&NK_cells	Myeloid	ITGB2	0.0135445	0
T&NK_cells	Myeloid	MHC-I	0.00258591	0
T&NK_cells	Myeloid	MHC-II	0.0150165	0
T&NK_cells	Myeloid	MIF	0.215066	0
T&NK_cells	Myeloid	TIGIT	0.00162503	0
T&NK_cells	T&NK_cells	ADGRE5	0.0140049	0
T&NK_cells	T&NK_cells	CD99	0.0582362	0
T&NK_cells	T&NK_cells	CLEC	0.0536281	0
T&NK_cells	T&NK_cells	LCK	0.0156103	0
T&NK_cells	T&NK_cells	MHC-I	0.404022	0
T&NK_cells	T&NK_cells	MIF	0.199579	0

## Sheet: TableS4
Table S4. Intersection of tumor-upregulated genes and C5 marker genes
LAPTM4B
EBPL
ASCL2
CDK4
CLNS1A
GRINA
EDN1
C1QBP
TMEM123
CNOT7
NCOA7
CCT2
HSPD1
TGIF1
TMEM97
CLDN3
TATDN1
NIFK
MRPL15
GCA
ARMC10
CACYBP
GTF3A
CCT4
MPLKIP
DCUN1D5
RCN1
CKS2
SET
THEM6
SEC11A
MRPL3
ZNF511
SERPINH1
LAGE3
SSB
PFDN4
TSPAN13
SPR
RCN2
NME2
RPIA
SPATA2
RNF114
AZIN1
APMAP
DCTPP1
SSRP1
SLC43A1
CCT6A
ACP1
CTSA
RAE1
PIGT
SNRPC
KRTCAP3
FKBP4
SNRPE
CXCL1
EXOSC5
PSMA1
MRPS35
RIPK2
ALG3
FUCA2
XRN2
MRPL47
CDK6
RNASET2
PDCD5
NELFCD
NME1
TRABD2A
ZNF703
SNRPB2
NIT2
PLBD1
GPR160
MAGOH
FBL
BCAP31
STAU1
NUTF2
HSPE1
CCT3
PPP1R1B
COA6
SNX5
STIP1
ATIC
PON2
GGCT
MED30
SMS
LEPROTL1
PSMA7
CD47
REPIN1
ILF2
PAICS
PFDN2
CXCL2
PPM1G
CTSC
CXCL16
ETV4
PSMB2
CLDN7
PRELID3B
GDF15
TCP1
RPN2
CHPF
IRF8
MARCKSL1
AP1S1
NONO
PSMA5
MRPL13
UBE2V1
PAM16
EIF4EBP1
RPL22L1
PDCD6
EPCAM
FKBP1A
SRI
ODC1
CTSB
PPA1
PARD6B
SNRPF
SEZ6L2
PTGES3
S100A4
SEPHS2
HNRNPF
HSP90AB1
MLEC
MTDH
ARPC1B
SNRPD1
BBC3
SRP9
PSMA3
CSNK2B
ABRACL
CBX3
CXCL3
CLDN1
RAN
TM4SF1
TMEM176A
SERPINA1
IFITM1
ADRM1
POMP
RPS17
PSMB3
CCL20
ARL5B
CTSH
NPM1
MAP3K8
MDK
IFITM3
CTNNB1
C12orf75
ZNFX1
SNRPB
PLPP2
CLDN4
TPD52
FXYD5
HMGN1
TMEM176B
GGH
PLA2G2A
CXCL5
LACTB2
DNAJA1
EFNA1
GPRC5A
YWHAB
KDELR2
KLK1
HNRNPA1
SNRPG
PDIA3
LY6E
KRTCAP2
NCL
HSPA6
IFITM2
LGALS2
LSM7
ATP1B1
SEM1
TNFAIP3
AGR3
RPL36A
COTL1
HSP90B1
ENO1
HSP90AA1
CXCL8
PHLDA2
BST2

## Sheet: TableS5
Table S5. GO and KEGG enrichment analysis of C5-associated upregulated DEGs
ONTOLOGY	ID	Description	GeneRatio	BgRatio	pvalue	p.adjust	qvalue	geneID	Count
BP	GO:0006457	protein folding	19/200	223/18870	2.99627345957723e-12	8.47046507022483e-09	7.58214883876175e-09	CCT2/HSPD1/CCT4/PFDN4/CCT6A/FKBP4/PDCD5/HSPE1/CCT3/PFDN2/TCP1/FKBP1A/PTGES3/HSP90AB1/DNAJA1/PDIA3/HSPA6/HSP90B1/HSP90AA1	19
BP	GO:0061077	chaperone-mediated protein folding	12/200	75/18870	2.10194162644051e-11	2.97109448897365e-08	2.65950929998051e-08	CCT2/CCT4/PFDN4/CCT6A/FKBP4/PDCD5/HSPE1/CCT3/PFDN2/TCP1/PTGES3/HSPA6	12
BP	GO:0007004	telomere maintenance via telomerase	10/200	69/18870	2.82030933722177e-09	1.99325362408149e-06	1.78421674912661e-06	CCT2/CCT4/CCT6A/CCT3/TCP1/PTGES3/HSP90AB1/CTNNB1/HNRNPA1/HSP90AA1	10
BP	GO:2000573	positive regulation of DNA biosynthetic process	10/200	69/18870	2.82030933722177e-09	1.99325362408149e-06	1.78421674912661e-06	CCT2/CCT4/CCT6A/CCT3/TCP1/PTGES3/HSP90AB1/CTNNB1/HNRNPA1/HSP90AA1	10
BP	GO:0006278	RNA-templated DNA biosynthetic process	10/200	75/18870	6.50680390781507e-09	3.67894692947864e-06	3.29312770408156e-06	CCT2/CCT4/CCT6A/CCT3/TCP1/PTGES3/HSP90AB1/CTNNB1/HNRNPA1/HSP90AA1	10
BP	GO:0010833	telomere maintenance via telomere lengthening	10/200	81/18870	1.39544826816444e-08	6.57488709016814e-06	5.88536427485496e-06	CCT2/CCT4/CCT6A/CCT3/TCP1/PTGES3/HSP90AB1/CTNNB1/HNRNPA1/HSP90AA1	10
BP	GO:0006403	RNA localization	14/200	197/18870	2.48216303662791e-08	1.00243927207816e-05	8.97311269180975e-06	CCT2/CCT4/SSB/CCT6A/RAE1/MAGOH/FBL/STAU1/NUTF2/CCT3/TCP1/RAN/NPM1/HNRNPA1	14
BP	GO:1904851	positive regulation of establishment of protein localization to telomere	5/200	10/18870	3.07088612713088e-08	1.08517438517487e-05	9.71369769687189e-06	CCT2/CCT4/CCT6A/CCT3/TCP1	5
BP	GO:0070203	regulation of establishment of protein localization to telomere	5/200	11/18870	5.58151180244932e-08	1.24166514394686e-05	1.11144899970147e-05	CCT2/CCT4/CCT6A/CCT3/TCP1	5
BP	GO:1904869	regulation of protein localization to Cajal body	5/200	11/18870	5.58151180244932e-08	1.24166514394686e-05	1.11144899970147e-05	CCT2/CCT4/CCT6A/CCT3/TCP1	5
BP	GO:1904871	positive regulation of protein localization to Cajal body	5/200	11/18870	5.58151180244932e-08	1.24166514394686e-05	1.11144899970147e-05	CCT2/CCT4/CCT6A/CCT3/TCP1	5
BP	GO:0032212	positive regulation of telomere maintenance via telomerase	7/200	34/18870	5.70981495270931e-08	1.24166514394686e-05	1.11144899970147e-05	CCT2/CCT4/CCT6A/CCT3/TCP1/CTNNB1/HNRNPA1	7
BP	GO:0051973	positive regulation of telomerase activity	7/200	34/18870	5.70981495270931e-08	1.24166514394686e-05	1.11144899970147e-05	CCT2/CCT4/TCP1/PTGES3/HSP90AB1/CTNNB1/HSP90AA1	7
BP	GO:0070202	regulation of establishment of protein localization to chromosome	5/200	12/18870	9.48598707113938e-08	1.57746385000653e-05	1.41203175969158e-05	CCT2/CCT4/CCT6A/CCT3/TCP1	5
BP	GO:1903405	protein localization to nuclear body	5/200	12/18870	9.48598707113938e-08	1.57746385000653e-05	1.41203175969158e-05	CCT2/CCT4/CCT6A/CCT3/TCP1	5
BP	GO:1904816	positive regulation of protein localization to chromosome, telomeric region	5/200	12/18870	9.48598707113938e-08	1.57746385000653e-05	1.41203175969158e-05	CCT2/CCT4/CCT6A/CCT3/TCP1	5
BP	GO:1904867	protein localization to Cajal body	5/200	12/18870	9.48598707113938e-08	1.57746385000653e-05	1.41203175969158e-05	CCT2/CCT4/CCT6A/CCT3/TCP1	5
BP	GO:1904358	positive regulation of telomere maintenance via telomere lengthening	7/200	37/18870	1.06373400868835e-07	1.67065335697887e-05	1.49544827888117e-05	CCT2/CCT4/CCT6A/CCT3/TCP1/CTNNB1/HNRNPA1	7
BP	GO:1903241	U2-type prespliceosome assembly	6/200	24/18870	1.50980049700288e-07	2.24642421317218e-05	2.0108367838199e-05	SNRPE/SNRPB2/SNRPF/SNRPD1/SNRPB/SNRPG	6
BP	GO:1904814	regulation of protein localization to chromosome, telomeric region	5/200	14/18870	2.35677814153902e-07	3.17267228863372e-05	2.83994719411519e-05	CCT2/CCT4/CCT6A/CCT3/TCP1	5
BP	GO:1990173	protein localization to nucleoplasm	5/200	14/18870	2.35677814153902e-07	3.17267228863372e-05	2.83994719411519e-05	CCT2/CCT4/CCT6A/CCT3/TCP1	5
BP	GO:1904874	positive regulation of telomerase RNA localization to Cajal body	5/200	15/18870	3.5047720033749e-07	4.50363202433675e-05	4.0313262660829e-05	CCT2/CCT4/CCT6A/CCT3/TCP1	5
BP	GO:1903901	negative regulation of viral life cycle	6/200	28/18870	4.07934946301344e-07	5.01405257910391e-05	4.48821789889442e-05	CSNK2B/IFITM1/IFITM3/LY6E/IFITM2/BST2	6
BP	GO:2000278	regulation of DNA biosynthetic process	10/200	117/18870	4.76275685535287e-07	5.61013067920107e-05	5.02178398257381e-05	CCT2/CCT4/CCT6A/CCT3/TCP1/PTGES3/HSP90AB1/CTNNB1/HNRNPA1/HSP90AA1	10
BP	GO:0051972	regulation of telomerase activity	7/200	46/18870	5.10165469410616e-07	5.76895112809525e-05	5.16394858300262e-05	CCT2/CCT4/TCP1/PTGES3/HSP90AB1/CTNNB1/HSP90AA1	7
BP	GO:0050821	protein stabilization	13/200	217/18870	5.73117015766066e-07	6.23154539834872e-05	5.57802957854908e-05	CCT2/HSPD1/CCT4/CCT6A/CCT3/PFDN2/TCP1/PTGES3/HSP90AB1/NPM1/EFNA1/ATP1B1/HSP90AA1	13
BP	GO:0070200	establishment of protein localization to telomere	5/200	18/18870	9.74401689312184e-07	9.8379770560198e-05	8.80624684626501e-05	CCT2/CCT4/CCT6A/CCT3/TCP1	5
BP	GO:1904872	regulation of telomerase RNA localization to Cajal body	5/200	18/18870	9.74401689312184e-07	9.8379770560198e-05	8.80624684626501e-05	CCT2/CCT4/CCT6A/CCT3/TCP1	5
BP	GO:0000387	spliceosomal snRNP assembly	7/200	52/18870	1.20844946712203e-06	0.00011231258221492	0.000100534115631101	CLNS1A/SNRPC/SNRPE/SNRPF/SNRPD1/SNRPB/SNRPG	7
BP	GO:0090670	RNA localization to Cajal body	5/200	19/18870	1.31104181573836e-06	0.00011231258221492	0.000100534115631101	CCT2/CCT4/CCT6A/CCT3/TCP1	5
BP	GO:0090671	telomerase RNA localization to Cajal body	5/200	19/18870	1.31104181573836e-06	0.00011231258221492	0.000100534115631101	CCT2/CCT4/CCT6A/CCT3/TCP1	5
BP	GO:0090672	telomerase RNA localization	5/200	19/18870	1.31104181573836e-06	0.00011231258221492	0.000100534115631101	CCT2/CCT4/CCT6A/CCT3/TCP1	5
BP	GO:0090685	RNA localization to nucleus	5/200	19/18870	1.31104181573836e-06	0.00011231258221492	0.000100534115631101	CCT2/CCT4/CCT6A/CCT3/TCP1	5
BP	GO:0032210	regulation of telomere maintenance via telomerase	7/200	53/18870	1.3799359479914e-06	0.000114737615440344	0.00010270483030871	CCT2/CCT4/CCT6A/CCT3/TCP1/CTNNB1/HNRNPA1	7
BP	GO:0010952	positive regulation of peptidase activity	11/200	170/18870	2.04922373344309e-06	0.000160017461739236	0.000143236079914033	HSPD1/CLDN3/RIPK2/PDCD5/BCAP31/HSPE1/PDCD6/BBC3/CTSH/CLDN4/EFNA1	11
BP	GO:0030593	neutrophil chemotaxis	9/200	107/18870	2.06373010064726e-06	0.000160017461739236	0.000143236079914033	EDN1/C1QBP/CXCL1/CXCL2/CXCL3/CCL20/MDK/CXCL5/CXCL8	9
BP	GO:0031647	regulation of protein stability	15/200	325/18870	2.09432121837699e-06	0.000160017461739236	0.000143236079914033	CCT2/HSPD1/CCT4/CCT6A/CTSA/CCT3/PFDN2/TCP1/PTGES3/HSP90AB1/CTSH/NPM1/EFNA1/ATP1B1/HSP90AA1	15
BP	GO:0036260	RNA capping	6/200	37/18870	2.32516602446798e-06	0.000172980114504499	0.000154839310881469	SSB/SNRPE/SNRPF/SNRPD1/SNRPB/SNRPG	6
BP	GO:0000377	RNA splicing, via transesterification reactions with bulged adenosine as nucleophile	15/200	332/18870	2.72123690846348e-06	0.000192323418505656	0.00017215404020911	CLNS1A/C1QBP/SNRPC/SNRPE/SNRPB2/MAGOH/SNRPF/HNRNPF/SNRPD1/NPM1/SNRPB/HNRNPA1/SNRPG/NCL/LSM7	15
BP	GO:0000398	mRNA splicing, via spliceosome	15/200	332/18870	2.72123690846348e-06	0.000192323418505656	0.00017215404020911	CLNS1A/C1QBP/SNRPC/SNRPE/SNRPB2/MAGOH/SNRPF/HNRNPF/SNRPD1/NPM1/SNRPB/HNRNPA1/SNRPG/NCL/LSM7	15
BP	GO:0034341	response to type II interferon	10/200	143/18870	3.00517252307753e-06	0.000202276731493814	0.000181063527455599	EDN1/CD47/CXCL16/IRF8/CLDN1/IFITM1/CCL20/IFITM3/IFITM2/BST2	10
BP	GO:1903900	regulation of viral life cycle	10/200	143/18870	3.00517252307753e-06	0.000202276731493814	0.000181063527455599	CNOT7/STAU1/CSNK2B/IFITM1/IFITM3/ZNFX1/LY6E/IFITM2/CXCL8/BST2	10
BP	GO:0000375	RNA splicing, via transesterification reactions	15/200	336/18870	3.15054047981311e-06	0.000207129719451899	0.000185407571933188	CLNS1A/C1QBP/SNRPC/SNRPE/SNRPB2/MAGOH/SNRPF/HNRNPF/SNRPD1/NPM1/SNRPB/HNRNPA1/SNRPG/NCL/LSM7	15
BP	GO:0045069	regulation of viral genome replication	8/200	85/18870	3.31416519663386e-06	0.000212935113883725	0.000190604141930809	CNOT7/STAU1/IFITM1/IFITM3/ZNFX1/IFITM2/CXCL8/BST2	8
BP	GO:1904356	regulation of telomere maintenance via telomere lengthening	7/200	61/18870	3.63584671950871e-06	0.000225253410753187	0.000201630592017076	CCT2/CCT4/CCT6A/CCT3/TCP1/CTNNB1/HNRNPA1	7
BP	GO:0051131	chaperone-mediated protein complex assembly	5/200	23/18870	3.66524828250675e-06	0.000225253410753187	0.000201630592017076	CCT2/HSPD1/PTGES3/HSP90AB1/HSP90AA1	5
BP	GO:0006458	'de novo' protein folding	6/200	41/18870	4.34136829475824e-06	0.000261128684452799	0.000233743547157868	CCT2/HSPD1/HSPE1/FKBP1A/PTGES3/HSPA6	6
BP	GO:0052547	regulation of peptidase activity	14/200	312/18870	6.38549276511098e-06	0.000370110344781259	0.000331296061979091	HSPD1/CLDN3/SERPINH1/RIPK2/PDCD5/BCAP31/HSPE1/PDCD6/BBC3/PSMA3/SERPINA1/CTSH/CLDN4/EFNA1	14
BP	GO:1900182	positive regulation of protein localization to nucleus	8/200	93/18870	6.5244334373174e-06	0.000370110344781259	0.000331296061979091	CCT2/CCT4/CCT6A/CCT3/TCP1/RAN/NPM1/HSP90AA1	8
BP	GO:0000723	telomere maintenance	10/200	156/18870	6.5459912412674e-06	0.000370110344781259	0.000331296061979091	CCT2/CCT4/CCT6A/CCT3/TCP1/PTGES3/HSP90AB1/CTNNB1/HNRNPA1/HSP90AA1	10
BP	GO:0098761	cellular response to interleukin-7	4/200	13/18870	8.12437032828565e-06	0.000450344998393402	0.000403116331665608	HSPD1/STIP1/ATIC/PDIA3	4
BP	GO:0042026	protein refolding	5/200	27/18870	8.49569005211167e-06	0.000461871457256148	0.000413433985531912	HSPD1/FKBP1A/DNAJA1/HSPA6/HSP90AA1	5
BP	GO:0032206	positive regulation of telomere maintenance	7/200	70/18870	9.21826213251491e-06	0.000491698623558861	0.000440133111550464	CCT2/CCT4/CCT6A/CCT3/TCP1/CTNNB1/HNRNPA1	7
BP	GO:1990266	neutrophil migration	9/200	129/18870	9.65451957999587e-06	0.000505431978752747	0.000452426219694153	EDN1/C1QBP/CXCL1/CXCL2/CXCL3/CCL20/MDK/CXCL5/CXCL8	9
BP	GO:0070199	establishment of protein localization to chromosome	5/200	28/18870	1.02538976838096e-05	0.000518890897871197	0.000464473672474953	CCT2/CCT4/CCT6A/CCT3/TCP1	5
BP	GO:0071621	granulocyte chemotaxis	9/200	130/18870	1.02787019033559e-05	0.000518890897871197	0.000464473672474953	EDN1/C1QBP/CXCL1/CXCL2/CXCL3/CCL20/MDK/CXCL5/CXCL8	9
BP	GO:0098760	response to interleukin-7	4/200	14/18870	1.12798473339384e-05	0.000559440849351645	0.000500771061695067	HSPD1/STIP1/ATIC/PDIA3	4
BP	GO:0050792	regulation of viral process	10/200	168/18870	1.25737437141861e-05	0.000612861611724208	0.000548589471667937	CNOT7/STAU1/CSNK2B/IFITM1/IFITM3/ZNFX1/LY6E/IFITM2/CXCL8/BST2	10
BP	GO:0070198	protein localization to chromosome, telomeric region	5/200	31/18870	1.72754969291903e-05	0.000827759827437643	0.000740950840638242	CCT2/CCT4/CCT6A/CCT3/TCP1	5
BP	GO:0052372	modulation by symbiont of entry into host	6/200	56/18870	2.74726914106213e-05	0.00129442164363044	0.00115867280966901	FUCA2/IFITM1/IFITM3/LY6E/IFITM2/CXCL8	6
BP	GO:0032200	telomere organization	10/200	187/18870	3.17413366899448e-05	0.00147102883315531	0.00131675881626622	CCT2/CCT4/CCT6A/CCT3/TCP1/PTGES3/HSP90AB1/CTNNB1/HNRNPA1/HSP90AA1	10
BP	GO:0072594	establishment of protein localization to organelle	16/200	459/18870	3.25711290459826e-05	0.0014851384163386	0.00132938869654571	CCT2/HSPD1/CCT4/CCT6A/PDCD5/BCAP31/NUTF2/CCT3/TCP1/PAM16/BBC3/SRP9/RAN/DNAJA1/TNFAIP3/HSP90AA1	16
BP	GO:0035455	response to interferon-alpha	4/200	18/18870	3.33536856861809e-05	0.00149668046721958	0.00133972030726114	IFITM1/IFITM3/IFITM2/BST2	4
BP	GO:0019058	viral life cycle	13/200	321/18870	4.01812469678278e-05	0.00177488101840702	0.00158874535708319	CNOT7/STAU1/CTSB/HSP90AB1/CSNK2B/CLDN1/IFITM1/IFITM3/ZNFX1/LY6E/IFITM2/CXCL8/BST2	13
BP	GO:0071897	DNA biosynthetic process	10/200	194/18870	4.33869515042786e-05	0.00185389932153026	0.00165947683762171	CCT2/CCT4/CCT6A/CCT3/TCP1/PTGES3/HSP90AB1/CTNNB1/HNRNPA1/HSP90AA1	10
BP	GO:0022618	protein-RNA complex assembly	11/200	235/18870	4.3596943489065e-05	0.00185389932153026	0.00165947683762171	CLNS1A/SNRPC/SNRPE/SNRPB2/SNRPF/PTGES3/HSP90AB1/SNRPD1/SNRPB/SNRPG/HSP90AA1	11
BP	GO:0097530	granulocyte migration	9/200	156/18870	4.39374794985947e-05	0.00185389932153026	0.00165947683762171	EDN1/C1QBP/CXCL1/CXCL2/CXCL3/CCL20/MDK/CXCL5/CXCL8	9
BP	GO:0070098	chemokine-mediated signaling pathway	7/200	91/18870	5.1605178798333e-05	0.00214540941857187	0.0019204156320618	EDN1/CXCL1/CXCL2/CXCL3/CCL20/CXCL5/CXCL8	7
BP	GO:0008380	RNA splicing	16/200	478/18870	5.28285734601964e-05	0.00216444024886921	0.0019374506574876	CLNS1A/C1QBP/SNRPC/SNRPE/SNRPB2/MAGOH/NONO/SNRPF/HNRNPF/SNRPD1/NPM1/SNRPB/HNRNPA1/SNRPG/NCL/LSM7	16
BP	GO:0071826	protein-RNA complex organization	11/200	243/18870	5.90152773596171e-05	0.00229778638770936	0.00205681249457424	CLNS1A/SNRPC/SNRPE/SNRPB2/SNRPF/PTGES3/HSP90AB1/SNRPD1/SNRPB/SNRPG/HSP90AA1	11
BP	GO:0032615	interleukin-12 production	6/200	64/18870	5.91337935678058e-05	0.00229778638770936	0.00205681249457424	C1QBP/HSPD1/RIPK2/CD47/IRF8/MDK	6
BP	GO:0032655	regulation of interleukin-12 production	6/200	64/18870	5.91337935678058e-05	0.00229778638770936	0.00205681249457424	C1QBP/HSPD1/RIPK2/CD47/IRF8/MDK	6
BP	GO:0048525	negative regulation of viral process	7/200	93/18870	5.93344203405671e-05	0.00229778638770936	0.00205681249457424	CSNK2B/IFITM1/IFITM3/ZNFX1/LY6E/IFITM2/BST2	7
BP	GO:0016032	viral process	15/200	432/18870	6.03414373448175e-05	0.00230520599153783	0.0020634539882922	CNOT7/SSB/STAU1/CTSB/HSP90AB1/CSNK2B/CLDN1/RAN/IFITM1/IFITM3/ZNFX1/LY6E/IFITM2/CXCL8/BST2	15
BP	GO:0043903	regulation of biological process involved in symbiotic interaction	6/200	65/18870	6.45780954187585e-05	0.00243416367665107	0.00217888759840976	FUCA2/IFITM1/IFITM3/LY6E/IFITM2/CXCL8	6
BP	GO:0000245	spliceosomal complex assembly	7/200	95/18870	6.79857876825934e-05	0.00252889239182489	0.00226368190566419	SNRPC/SNRPE/SNRPB2/SNRPF/SNRPD1/SNRPB/SNRPG	7
BP	GO:0019079	viral genome replication	8/200	131/18870	7.86712257596206e-05	0.00288835786003178	0.00258544944259915	CNOT7/STAU1/IFITM1/IFITM3/ZNFX1/IFITM2/CXCL8/BST2	8
BP	GO:1990868	response to chemokine	7/200	99/18870	8.83873466945012e-05	0.00316292441905512	0.00283122160497776	EDN1/CXCL1/CXCL2/CXCL3/CCL20/CXCL5/CXCL8	7
BP	GO:1990869	cellular response to chemokine	7/200	99/18870	8.83873466945012e-05	0.00316292441905512	0.00283122160497776	EDN1/CXCL1/CXCL2/CXCL3/CCL20/CXCL5/CXCL8	7
BP	GO:0016338	calcium-independent cell-cell adhesion via plasma membrane cell-adhesion molecules	4/200	23/18870	9.25930320952125e-05	0.00323161113250822	0.00289270499229228	CLDN3/CLDN7/CLDN1/CLDN4	4
BP	GO:0046597	negative regulation of viral entry into host cell	4/200	23/18870	9.25930320952125e-05	0.00323161113250822	0.00289270499229228	IFITM1/IFITM3/LY6E/IFITM2	4
BP	GO:0045862	positive regulation of proteolysis	13/200	350/18870	9.66415560776421e-05	0.00333177657355481	0.00298236586406485	HSPD1/CLDN3/RIPK2/PDCD5/BCAP31/HSPE1/CTSC/PDCD6/BBC3/CTSH/CLDN4/EFNA1/ENO1	13
BP	GO:0032204	regulation of telomere maintenance	7/200	104/18870	0.000120636127357912	0.00410889556675684	0.00367798668571237	CCT2/CCT4/CCT6A/CCT3/TCP1/CTNNB1/HNRNPA1	7
BP	GO:0090023	positive regulation of neutrophil chemotaxis	4/200	25/18870	0.000130099396047771	0.00437846419794106	0.00391928506389526	EDN1/C1QBP/MDK/CXCL8	4
BP	GO:1900180	regulation of protein localization to nucleus	8/200	143/18870	0.000145056785700189	0.00482441803734629	0.00431847074703721	CCT2/CCT4/CCT6A/CCT3/TCP1/RAN/NPM1/HSP90AA1	8
BP	GO:0071222	cellular response to lipopolysaccharide	10/200	226/18870	0.000154288236559655	0.00507177726458308	0.00453988887012743	CDK4/CXCL1/RIPK2/CXCL2/IRF8/MTDH/CXCL3/CXCL5/TNFAIP3/CXCL8	10
BP	GO:2001252	positive regulation of chromosome organization	7/200	109/18870	0.000161848388699407	0.00525914246957728	0.00470760467553992	CCT2/CCT4/CCT6A/CCT3/TCP1/CTNNB1/HNRNPA1	7
BP	GO:0071624	positive regulation of granulocyte chemotaxis	4/200	28/18870	0.000205404479280659	0.00659861889689118	0.00590660727500844	EDN1/C1QBP/MDK/CXCL8	4
BP	GO:1901873	regulation of post-translational protein modification	11/200	284/18870	0.000232949934068176	0.0073994321754015	0.00662343751034767	DCUN1D5/SET/RIPK2/UBE2V1/PDCD6/HSP90AB1/NPM1/CTNNB1/DNAJA1/TNFAIP3/HSP90AA1	11
BP	GO:0009615	response to virus	14/200	436/18870	0.000239427470888844	0.0075206828911418	0.00673197239785709	C1QBP/CNOT7/EXOSC5/CDK6/AP1S1/ODC1/IFITM1/IFITM3/ZNFX1/IFITM2/TNFAIP3/ENO1/HSP90AA1/BST2	14
BP	GO:0071219	cellular response to molecule of bacterial origin	10/200	239/18870	0.00024244660583125	0.00753183027126312	0.00674195072780018	CDK4/CXCL1/RIPK2/CXCL2/IRF8/MTDH/CXCL3/CXCL5/TNFAIP3/CXCL8	10
BP	GO:0030595	leukocyte chemotaxis	10/200	240/18870	0.000250693872256785	0.00770338670510795	0.00689551566253217	EDN1/C1QBP/CXCL1/CXCL2/CXCL16/CXCL3/CCL20/MDK/CXCL5/CXCL8	10
BP	GO:0052548	regulation of endopeptidase activity	11/200	288/18870	0.000262650696924395	0.00791862591562483	0.00708818226543373	HSPD1/SERPINH1/RIPK2/PDCD5/BCAP31/HSPE1/PDCD6/BBC3/PSMA3/SERPINA1/EFNA1	11
BP	GO:0010950	positive regulation of endopeptidase activity	8/200	156/18870	0.000263300614102842	0.00791862591562483	0.00708818226543373	HSPD1/RIPK2/PDCD5/BCAP31/HSPE1/PDCD6/BBC3/EFNA1	8
BP	GO:0097529	myeloid leukocyte migration	10/200	242/18870	0.000267895429358368	0.00797200398732744	0.00713596246180074	EDN1/C1QBP/CXCL1/CD47/CXCL2/CXCL3/CCL20/MDK/CXCL5/CXCL8	10
BP	GO:1903320	regulation of protein modification by small protein conjugation or removal	10/200	243/18870	0.000276860242748873	0.00815295735678193	0.00729793885491548	DCUN1D5/RIPK2/UBE2V1/PDCD6/HSP90AB1/NPM1/CTNNB1/DNAJA1/TNFAIP3/HSP90AA1	10
BP	GO:0045071	negative regulation of viral genome replication	5/200	55/18870	0.000287861089489498	0.00838774009601289	0.00750809941385326	IFITM1/IFITM3/ZNFX1/IFITM2/BST2	5
BP	GO:0031396	regulation of protein ubiquitination	9/200	200/18870	0.000290767077965781	0.00838774009601289	0.00750809941385326	RIPK2/UBE2V1/PDCD6/HSP90AB1/NPM1/CTNNB1/DNAJA1/TNFAIP3/HSP90AA1	9
BP	GO:0006596	polyamine biosynthetic process	3/200	13/18870	0.000310169192133326	0.00885705359758498	0.00792819498020751	AZIN1/SMS/ODC1	3
BP	GO:0032496	response to lipopolysaccharide	12/200	348/18870	0.000353400379863369	0.00991126311497372	0.0088718472356401	CDK4/EDN1/CXCL1/RIPK2/CXCL2/IRF8/MTDH/CXCL3/CLDN1/CXCL5/TNFAIP3/CXCL8	12
BP	GO:0044409	entry into host	8/200	163/18870	0.000354098894450777	0.00991126311497372	0.0088718472356401	FUCA2/CTSB/CLDN1/IFITM1/IFITM3/LY6E/IFITM2/CXCL8	8
BP	GO:0072655	establishment of protein localization to mitochondrion	7/200	124/18870	0.000357864413853301	0.00991845782316943	0.00887828741902308	HSPD1/PDCD5/BCAP31/PAM16/BBC3/DNAJA1/HSP90AA1	7
BP	GO:0051701	biological process involved in interaction with host	9/200	211/18870	0.000430321963114682	0.0116964877151813	0.0104698514204367	FUCA2/CTSB/HSP90AB1/CLDN1/IFITM1/IFITM3/LY6E/IFITM2/CXCL8	9
BP	GO:0006405	RNA export from nucleus	6/200	92/18870	0.000440109588075294	0.0116964877151813	0.0104698514204367	SSB/RAE1/MAGOH/RAN/NPM1/HNRNPA1	6
BP	GO:0035456	response to interferon-beta	4/200	34/18870	0.000442703992049664	0.0116964877151813	0.0104698514204367	IFITM1/IFITM3/IFITM2/BST2	4
BP	GO:0090022	regulation of neutrophil chemotaxis	4/200	34/18870	0.000442703992049664	0.0116964877151813	0.0104698514204367	EDN1/C1QBP/MDK/CXCL8	4
BP	GO:1902624	positive regulation of neutrophil migration	4/200	34/18870	0.000442703992049664	0.0116964877151813	0.0104698514204367	EDN1/C1QBP/MDK/CXCL8	4
BP	GO:2001056	positive regulation of cysteine-type endopeptidase activity	7/200	129/18870	0.000454549728015605	0.0118982600101862	0.0106504634127633	HSPD1/RIPK2/PDCD5/BCAP31/HSPE1/PDCD6/BBC3	7
BP	GO:0001510	RNA methylation	6/200	93/18870	0.000466369944470792	0.0120956681928342	0.0108271689667579	SNRPE/FBL/SNRPF/SNRPD1/SNRPB/SNRPG	6
BP	GO:0070585	protein localization to mitochondrion	7/200	131/18870	0.000498616413806034	0.0128144418348151	0.0114705632420068	HSPD1/PDCD5/BCAP31/PAM16/BBC3/DNAJA1/HSP90AA1	7
BP	GO:0071216	cellular response to biotic stimulus	10/200	265/18870	0.000547718196266399	0.0139495436112172	0.0124866244080078	CDK4/CXCL1/RIPK2/CXCL2/IRF8/MTDH/CXCL3/CXCL5/TNFAIP3/CXCL8	10
BP	GO:0002237	response to molecule of bacterial origin	12/200	369/18870	0.000595305297942849	0.0150261435471825	0.0134503189497614	CDK4/EDN1/CXCL1/RIPK2/CXCL2/IRF8/MTDH/CXCL3/CLDN1/CXCL5/TNFAIP3/CXCL8	12
BP	GO:0051084	'de novo' post-translational protein folding	4/200	37/18870	0.000615025530129587	0.0153865236608526	0.0137729052112858	CCT2/HSPE1/PTGES3/HSPA6	4
BP	GO:0006986	response to unfolded protein	7/200	137/18870	0.000651579221414138	0.0161580215696295	0.0144634944439482	HSPD1/SERPINH1/HSPE1/HSP90AB1/DNAJA1/HSPA6/HSP90AA1	7
BP	GO:0007339	binding of sperm to zona pellucida	4/200	38/18870	0.00068172814447668	0.0167586562124832	0.0150011392157614	CCT2/CCT4/CCT3/TCP1	4
BP	GO:1904951	positive regulation of establishment of protein localization	11/200	324/18870	0.000705599298386264	0.017195941521879	0.0153925654566296	CCT2/CCT4/CCT6A/PDCD5/BCAP31/CCT3/TCP1/SRI/BBC3/RAN/HSP90AA1	11
BP	GO:0006595	polyamine metabolic process	3/200	18/18870	0.000851042920536376	0.0205632336440712	0.0184067222759285	AZIN1/SMS/ODC1	3
BP	GO:0044000	movement in host	8/200	188/18870	0.000907415262907651	0.0217395165105079	0.0194596457808206	FUCA2/CTSB/CLDN1/IFITM1/IFITM3/LY6E/IFITM2/CXCL8	8
BP	GO:2001242	regulation of intrinsic apoptotic signaling pathway	8/200	190/18870	0.000971626113976709	0.0230542992086072	0.0206365443365635	GRINA/ARMC10/BCAP31/NONO/BBC3/CTNNB1/DNAJA1/ENO1	8
BP	GO:0048024	regulation of mRNA splicing, via spliceosome	6/200	107/18870	0.000978604847906919	0.0230542992086072	0.0206365443365635	CLNS1A/C1QBP/MAGOH/NPM1/HNRNPA1/NCL	6
BP	GO:1990000	amyloid fibril formation	4/200	42/18870	0.00100018121830028	0.0233678702821066	0.0209172305245227	PFDN4/PFDN2/FKBP1A/HNRNPA1	4
BP	GO:0006809	nitric oxide biosynthetic process	5/200	73/18870	0.00106579377718156	0.0245495269723326	0.0219749642885289	EDN1/SPR/CD47/HSP90AB1/HSP90AA1	5
BP	GO:0002687	positive regulation of leukocyte migration	7/200	149/18870	0.00106812586402438	0.0245495269723326	0.0219749642885289	ASCL2/EDN1/C1QBP/CD47/CCL20/MDK/CXCL8	7
BP	GO:0032735	positive regulation of interleukin-12 production	4/200	43/18870	0.00109370941929844	0.0248372846017408	0.0222325441448383	HSPD1/RIPK2/IRF8/MDK	4
BP	GO:0050900	leukocyte migration	12/200	396/18870	0.00109821739484174	0.0248372846017408	0.0222325441448383	ASCL2/EDN1/C1QBP/CXCL1/CD47/CXCL2/CXCL16/CXCL3/CCL20/MDK/CXCL5/CXCL8	12
BP	GO:2001233	regulation of apoptotic signaling pathway	12/200	398/18870	0.00114645604527066	0.0257224701585728	0.0230248983528043	GRINA/ARMC10/BCAP31/CTSC/NONO/BBC3/CTSH/CTNNB1/DNAJA1/PDIA3/TNFAIP3/ENO1	12
BP	GO:0043280	positive regulation of cysteine-type endopeptidase activity involved in apoptotic process	6/200	111/18870	0.00118408198670113	0.026151560753157	0.0234089892765585	HSPD1/PDCD5/BCAP31/HSPE1/PDCD6/BBC3	6
BP	GO:1902106	negative regulation of leukocyte differentiation	6/200	111/18870	0.00118408198670113	0.026151560753157	0.0234089892765585	ASCL2/CDK6/TMEM176A/MDK/CTNNB1/TMEM176B	6
BP	GO:0051054	positive regulation of DNA metabolic process	10/200	298/18870	0.00133793551348687	0.0293204937723053	0.0262455893465723	CCT2/CCT4/CCT6A/CCT3/TCP1/PTGES3/HSP90AB1/CTNNB1/HNRNPA1/HSP90AA1	10
BP	GO:0035304	regulation of protein dephosphorylation	5/200	77/18870	0.00135498614711376	0.0293212737745668	0.0262462875482876	PPP1R1B/FKBP1A/HSP90AB1/YWHAB/HSP90B1	5
BP	GO:2001243	negative regulation of intrinsic apoptotic signaling pathway	6/200	114/18870	0.00135871484416988	0.0293212737745668	0.0262462875482876	GRINA/ARMC10/NONO/CTNNB1/DNAJA1/ENO1	6
BP	GO:1902622	regulation of neutrophil migration	4/200	46/18870	0.0014109035670059	0.0302168513933763	0.0270479439799217	EDN1/C1QBP/MDK/CXCL8	4
BP	GO:0046209	nitric oxide metabolic process	5/200	78/18870	0.00143552063037988	0.0305023892238475	0.0273035368324724	EDN1/SPR/CD47/HSP90AB1/HSP90AA1	5
BP	GO:0007043	cell-cell junction assembly	7/200	157/18870	0.00144581540714382	0.0305023892238475	0.0273035368324724	CLDN3/ZNF703/CLDN7/PARD6B/CLDN1/CTNNB1/CLDN4	7
BP	GO:0050657	nucleic acid transport	7/200	158/18870	0.00149953377269415	0.0311704557015174	0.0279015417148355	SSB/RAE1/MAGOH/NUTF2/RAN/NPM1/HNRNPA1	7
BP	GO:0050658	RNA transport	7/200	158/18870	0.00149953377269415	0.0311704557015174	0.0279015417148355	SSB/RAE1/MAGOH/NUTF2/RAN/NPM1/HNRNPA1	7
BP	GO:2001057	reactive nitrogen species metabolic process	5/200	79/18870	0.00151952747001649	0.031332692723844	0.0280467645851548	EDN1/SPR/CD47/HSP90AB1/HSP90AA1	5
BP	GO:0043666	regulation of phosphoprotein phosphatase activity	4/200	47/18870	0.00152950533989758	0.031332692723844	0.0280467645851548	PPP1R1B/FKBP1A/HSP90AB1/HSP90B1	4
BP	GO:0035966	response to topologically incorrect protein	7/200	159/18870	0.00155479666515164	0.0316216559164295	0.0283054235745896	HSPD1/SERPINH1/HSPE1/HSP90AB1/DNAJA1/HSPA6/HSP90AA1	7
BP	GO:1903707	negative regulation of hemopoiesis	6/200	118/18870	0.00162136101260086	0.0327399113044473	0.0293064050698681	ASCL2/CDK6/TMEM176A/MDK/CTNNB1/TMEM176B	6
BP	GO:0051236	establishment of RNA localization	7/200	161/18870	0.0016700773490906	0.0334844586232562	0.0299728700799836	SSB/RAE1/MAGOH/NUTF2/RAN/NPM1/HNRNPA1	7
BP	GO:1903829	positive regulation of protein localization	13/200	476/18870	0.00175316181432055	0.034902735556931	0.0312424092040519	CCT2/CCT4/CCT6A/PDCD5/BCAP31/CCT3/TCP1/SRI/HSP90AB1/BBC3/RAN/NPM1/HSP90AA1	13
BP	GO:0046596	regulation of viral entry into host cell	4/200	49/18870	0.00178720889042251	0.0353317449875835	0.0316264274757138	IFITM1/IFITM3/LY6E/IFITM2	4
BP	GO:0061844	antimicrobial humoral immune response mediated by antimicrobial peptide	5/200	83/18870	0.00189207958532532	0.0371452013035742	0.0332497026544012	CXCL1/CXCL2/CXCL3/CXCL5/CXCL8	5
BP	GO:0046039	GTP metabolic process	3/200	24/18870	0.00201447848253448	0.0392753839318963	0.0351564883630699	NME2/NME1/RAN	3
BP	GO:0035036	sperm-egg recognition	4/200	51/18870	0.00207356140883203	0.0401503979641654	0.0359397377565407	CCT2/CCT4/CCT3/TCP1	4
BP	GO:0051168	nuclear export	7/200	168/18870	0.00212674190018953	0.0408999955907198	0.0366107234375628	SSB/RAE1/MAGOH/NUTF2/RAN/NPM1/HNRNPA1	7
BP	GO:0009147	pyrimidine nucleoside triphosphate metabolic process	3/200	25/18870	0.00227143926705539	0.043387559513281	0.0388374110810893	NME2/DCTPP1/NME1	3
BP	GO:0050679	positive regulation of epithelial cell proliferation	8/200	218/18870	0.00231697124487052	0.0439602530822079	0.0393500450206199	NME2/NME1/ZNF703/PDCD6/CLDN1/MDK/CTNNB1/TNFAIP3	8
BP	GO:0044403	biological process involved in symbiotic interaction	10/200	322/18870	0.00236231693360991	0.0445217998087682	0.0398527011115666	HSPD1/FUCA2/CTSB/HSP90AB1/CLDN1/IFITM1/IFITM3/LY6E/IFITM2/CXCL8	10
BP	GO:0071622	regulation of granulocyte chemotaxis	4/200	53/18870	0.00239012611270477	0.0447475928517641	0.0400548147434107	EDN1/C1QBP/MDK/CXCL8	4
BP	GO:0000956	nuclear-transcribed mRNA catabolic process	6/200	128/18870	0.0024465988015019	0.045503518498986	0.0407314648117075	CNOT7/SSB/EXOSC5/XRN2/MAGOH/LSM7	6
BP	GO:0060326	cell chemotaxis	10/200	325/18870	0.00252572575978616	0.0466681485157875	0.0417739575268382	EDN1/C1QBP/CXCL1/CXCL2/CXCL16/CXCL3/CCL20/MDK/CXCL5/CXCL8	10
BP	GO:0050684	regulation of mRNA processing	6/200	129/18870	0.00254377192703781	0.0466963846606227	0.0417992324852966	CLNS1A/C1QBP/MAGOH/NPM1/HNRNPA1/NCL	6
BP	GO:0032543	mitochondrial translation	6/200	130/18870	0.00264381686247848	0.0482198081950107	0.0431628912556758	C1QBP/MRPL15/MRPL3/MRPS35/MRPL47/MRPL13	6
BP	GO:0015931	nucleobase-containing compound transport	8/200	225/18870	0.0028145033461567	0.0510038523050321	0.0456549665597889	SSB/RAE1/MAGOH/NUTF2/CD47/RAN/NPM1/HNRNPA1	8
BP	GO:0001837	epithelial to mesenchymal transition	7/200	178/18870	0.00293993424524124	0.0529375421101718	0.0473858660781759	EDN1/ZNF703/PDCD6/S100A4/MDK/CTNNB1/EFNA1	7
BP	GO:0051607	defense response to virus	10/200	334/18870	0.00307108004886019	0.0549490082159984	0.0491863853261818	C1QBP/CNOT7/EXOSC5/IFITM1/IFITM3/ZNFX1/IFITM2/TNFAIP3/HSP90AA1/BST2	10
BP	GO:0009451	RNA modification	7/200	180/18870	0.00312780254034943	0.0554279792796247	0.049615125644897	SSB/SNRPE/FBL/SNRPF/SNRPD1/SNRPB/SNRPG	7
BP	GO:0140546	defense response to symbiont	10/200	335/18870	0.00313706285275555	0.0554279792796247	0.049615125644897	C1QBP/CNOT7/EXOSC5/IFITM1/IFITM3/ZNFX1/IFITM2/TNFAIP3/HSP90AA1/BST2	10
BP	GO:0035308	negative regulation of protein dephosphorylation	3/200	28/18870	0.00316075696208664	0.0554997511293101	0.0496793706234474	PPP1R1B/FKBP1A/YWHAB	3
CC	GO:0101031	protein folding chaperone complex	9/205	42/19886	3.66327953936963e-10	1.09585794635557e-07	8.34840414324936e-08	CCT2/CCT4/CCT6A/CCT3/STIP1/PFDN2/TCP1/PTGES3/HSP90AB1	9
CC	GO:0034774	secretory granule lumen	19/205	322/19886	1.07196179314904e-09	1.09585794635557e-07	8.34840414324936e-08	CCT2/GCA/NME2/CTSA/CXCL1/FUCA2/RNASET2/NIT2/ILF2/CTSC/PSMA5/HSP90AB1/CSNK2B/SERPINA1/CTSH/GGH/HSPA6/COTL1/HSP90AA1	19
CC	GO:0060205	cytoplasmic vesicle lumen	19/205	325/19886	1.25082640144916e-09	1.09585794635557e-07	8.34840414324936e-08	CCT2/GCA/NME2/CTSA/CXCL1/FUCA2/RNASET2/NIT2/ILF2/CTSC/PSMA5/HSP90AB1/CSNK2B/SERPINA1/CTSH/GGH/HSPA6/COTL1/HSP90AA1	19
CC	GO:0031983	vesicle lumen	19/205	326/19886	1.3163458815082e-09	1.09585794635557e-07	8.34840414324936e-08	CCT2/GCA/NME2/CTSA/CXCL1/FUCA2/RNASET2/NIT2/ILF2/CTSC/PSMA5/HSP90AB1/CSNK2B/SERPINA1/CTSH/GGH/HSPA6/COTL1/HSP90AA1	19
CC	GO:0034709	methylosome	6/205	13/19886	1.80232105526911e-09	1.20034582280923e-07	9.14440788041803e-08	CLNS1A/SNRPE/SNRPF/SNRPD1/SNRPB/SNRPG	6
CC	GO:0071013	catalytic step 2 spliceosome	10/205	91/19886	3.38419256160157e-08	1.59548504297598e-06	1.21546355415587e-06	SNRPE/SNRPB2/MAGOH/SNRPF/HNRNPF/SNRPD1/SNRPB/HNRNPA1/SNRPG/LSM7	10
CC	GO:0005685	U1 snRNP	7/205	33/19886	3.80060545488531e-08	1.59548504297598e-06	1.21546355415587e-06	SNRPC/SNRPE/SNRPB2/SNRPF/SNRPD1/SNRPB/SNRPG	7
CC	GO:0005839	proteasome core complex	6/205	20/19886	3.83299710024259e-08	1.59548504297598e-06	1.21546355415587e-06	PSMA1/PSMA7/PSMB2/PSMA5/PSMA3/PSMB3	6
CC	GO:0005832	chaperonin-containing T-complex	5/205	11/19886	4.87107580731584e-08	1.80229804870686e-06	1.37301668954751e-06	CCT2/CCT4/CCT6A/CCT3/TCP1	5
CC	GO:1904813	ficolin-1-rich granule lumen	11/205	124/19886	6.53885143042997e-08	2.17743752633318e-06	1.6588033628775e-06	NME2/ILF2/PSMA5/CTSB/HSP90AB1/CSNK2B/SERPINA1/CTSH/HSPA6/COTL1/HSP90AA1	11
CC	GO:0005687	U4 snRNP	5/205	13/19886	1.3343161275683e-07	4.03933882254768e-06	3.07722666740633e-06	SNRPE/SNRPF/SNRPD1/SNRPB/SNRPG	5
CC	GO:0005681	spliceosomal complex	13/205	205/19886	2.20440861951396e-07	6.11723391915123e-06	4.66019716932337e-06	CLNS1A/SNRPC/SNRPE/SNRPB2/MAGOH/SNRPF/HNRNPF/SNRPD1/SNRPB/HNRNPA1/SNRPG/NCL/LSM7	13
CC	GO:0005686	U2 snRNP	6/205	29/19886	4.34780701145796e-07	1.03415695343964e-05	7.87835706587495e-06	SNRPE/SNRPB2/SNRPF/SNRPD1/SNRPB/SNRPG	6
CC	GO:0005689	U12-type spliceosomal complex	6/205	29/19886	4.34780701145796e-07	1.03415695343964e-05	7.87835706587495e-06	SNRPE/SNRPF/SNRPD1/SNRPB/SNRPG/LSM7	6
CC	GO:0071007	U2-type catalytic step 2 spliceosome	6/205	30/19886	5.38827838956379e-07	1.19619780248316e-05	9.11280766234998e-06	SNRPE/SNRPB2/SNRPF/SNRPD1/SNRPB/SNRPG	6
CC	GO:0071005	U2-type precatalytic spliceosome	7/205	50/19886	7.66136662558089e-07	1.59452192894902e-05	1.21472983997697e-05	SNRPE/SNRPB2/SNRPF/SNRPD1/SNRPB/SNRPG/LSM7	7
CC	GO:0034719	SMN-Sm protein complex	5/205	18/19886	8.51757224893629e-07	1.66844209346811e-05	1.27104328916015e-05	SNRPE/SNRPF/SNRPD1/SNRPB/SNRPG	5
CC	GO:0071011	precatalytic spliceosome	7/205	53/19886	1.15180354331957e-06	2.13083655514121e-05	1.62330206982466e-05	SNRPE/SNRPB2/SNRPF/SNRPD1/SNRPB/SNRPG/LSM7	7
CC	GO:0042470	melanosome	9/205	112/19886	2.42379423296558e-06	3.93183171885245e-05	2.99532620276099e-05	CCT4/CTSB/HSP90AB1/RAN/GGH/YWHAB/PDIA3/HSP90B1/HSP90AA1	9
CC	GO:0048770	pigment granule	9/205	112/19886	2.42379423296558e-06	3.93183171885245e-05	2.99532620276099e-05	CCT4/CTSB/HSP90AB1/RAN/GGH/YWHAB/PDIA3/HSP90B1/HSP90AA1	9
CC	GO:1905369	endopeptidase complex	8/205	84/19886	2.47953351639344e-06	3.93183171885245e-05	2.99532620276099e-05	PIGT/PSMA1/PSMA7/PSMB2/PSMA5/PSMA3/ADRM1/PSMB3	8
CC	GO:0000502	proteasome complex	7/205	60/19886	2.71516056511547e-06	4.10976576447024e-05	3.13087892915229e-05	PSMA1/PSMA7/PSMB2/PSMA5/PSMA3/ADRM1/PSMB3	7
CC	GO:0120114	Sm-like protein family complex	9/205	117/19886	3.48525676444631e-06	4.99301227758048e-05	3.80374888224086e-05	CLNS1A/SNRPC/SNRPE/SNRPB2/SNRPF/SNRPD1/SNRPB/SNRPG/LSM7	9
CC	GO:0101002	ficolin-1-rich granule	11/205	185/19886	3.59856740726521e-06	4.99301227758048e-05	3.80374888224086e-05	NME2/ILF2/PSMA5/CTSB/HSP90AB1/CSNK2B/SERPINA1/CTSH/HSPA6/COTL1/HSP90AA1	11
CC	GO:1905368	peptidase complex	9/205	120/19886	4.29690472441941e-06	5.72347709292665e-05	4.36022753088454e-05	SEC11A/PIGT/PSMA1/PSMA7/PSMB2/PSMA5/PSMA3/ADRM1/PSMB3	9
CC	GO:0005684	U2-type spliceosomal complex	8/205	92/19886	4.93435117047211e-06	6.14252339895084e-05	4.67946306036716e-05	SNRPC/SNRPE/SNRPB2/SNRPF/SNRPD1/SNRPB/SNRPG/LSM7	8
CC	GO:0005682	U5 snRNP	5/205	25/19886	4.98042437752771e-06	6.14252339895084e-05	4.67946306036716e-05	SNRPE/SNRPF/SNRPD1/SNRPB/SNRPG	5
CC	GO:0016328	lateral plasma membrane	7/205	67/19886	5.75254941306505e-06	6.84142483768093e-05	5.21189627273939e-05	CLDN3/CLDN7/EPCAM/CLDN1/CTNNB1/CLDN4/ATP1B1	7
CC	GO:0005923	bicellular tight junction	9/205	126/19886	6.41619472765086e-06	6.98098862418108e-05	5.31821798143715e-05	CDK4/CLDN3/CLDN7/EPCAM/PARD6B/MTDH/CLDN1/CTNNB1/CLDN4	9
CC	GO:0140534	endoplasmic reticulum protein-containing complex	9/205	126/19886	6.41619472765086e-06	6.98098862418108e-05	5.31821798143715e-05	SEC11A/PIGT/RPN2/FKBP1A/MLEC/SRP9/PDIA3/KRTCAP2/HSP90B1	9
CC	GO:0046540	U4/U6 x U5 tri-snRNP complex	6/205	45/19886	6.49881823872713e-06	6.98098862418108e-05	5.31821798143715e-05	SNRPE/SNRPF/SNRPD1/SNRPB/SNRPG/LSM7	6
CC	GO:0097525	spliceosomal snRNP complex	8/205	96/19886	6.78645239221565e-06	7.06215202064941e-05	5.38004942935517e-05	SNRPC/SNRPE/SNRPB2/SNRPF/SNRPD1/SNRPB/SNRPG/LSM7	8
CC	GO:0097526	spliceosomal tri-snRNP complex	6/205	46/19886	7.40987360793808e-06	7.47723609528298e-05	5.69626647372593e-05	SNRPE/SNRPF/SNRPD1/SNRPB/SNRPG/LSM7	6
CC	GO:0070160	tight junction	9/205	131/19886	8.81266120333653e-06	8.6312240609149e-05	6.5753911764833e-05	CDK4/CLDN3/CLDN7/EPCAM/PARD6B/MTDH/CLDN1/CTNNB1/CLDN4	9
CC	GO:0030532	small nuclear ribonucleoprotein complex	8/205	106/19886	1.4136321861516e-05	0.000134497005139567	0.000102461761462417	SNRPC/SNRPE/SNRPB2/SNRPF/SNRPD1/SNRPB/SNRPG/LSM7	8
CC	GO:0071004	U2-type prespliceosome	4/205	17/19886	2.3495523929467e-05	0.000211459715365203	0.000161093065917541	SNRPC/SNRPB/SNRPG/LSM7	4
CC	GO:0071010	prespliceosome	4/205	17/19886	2.3495523929467e-05	0.000211459715365203	0.000161093065917541	SNRPC/SNRPB/SNRPG/LSM7	4
CC	GO:0043296	apical junction complex	9/205	150/19886	2.61346782226179e-05	0.000229022311792941	0.000174472505585898	CDK4/CLDN3/CLDN7/EPCAM/PARD6B/MTDH/CLDN1/CTNNB1/CLDN4	9
CC	GO:0035578	azurophil granule lumen	7/205	91/19886	4.34632257392049e-05	0.000371109081311672	0.000282716259194288	CCT2/GCA/CTSA/FUCA2/RNASET2/CTSC/GGH	7
CC	GO:0016327	apicolateral plasma membrane	4/205	22/19886	6.93536325108605e-05	0.000577368990652913	0.000439848037766247	CLDN3/CLDN7/CTNNB1/CLDN4	4
CC	GO:0005775	vacuolar lumen	9/205	176/19886	9.08211393806586e-05	0.000737644863750227	0.000561948513241045	CCT2/GCA/CTSA/FUCA2/RNASET2/CTSC/CTSB/GGH/HSP90AA1	9
CC	GO:0005766	primary lysosome	8/205	155/19886	0.000209805154154612	0.00162477014729037	0.00123777336967592	CCT2/GCA/CTSA/FUCA2/RNASET2/CTSC/GGH/BST2	8
CC	GO:0042582	azurophil granule	8/205	155/19886	0.000209805154154612	0.00162477014729037	0.00123777336967592	CCT2/GCA/CTSA/FUCA2/RNASET2/CTSC/GGH/BST2	8
CC	GO:1904724	tertiary granule lumen	5/205	55/19886	0.000253777568363101	0.00192063477874802	0.00146316731998822	CXCL1/NIT2/ILF2/CTSH/GGH	5
CC	GO:0008250	oligosaccharyltransferase complex	3/205	14/19886	0.000361369751429776	0.00261600276578512	0.00199290869781638	RPN2/MLEC/KRTCAP2	3
CC	GO:0097524	sperm plasma membrane	3/205	14/19886	0.000361369751429776	0.00261600276578512	0.00199290869781638	HSPD1/HSP90B1/HSP90AA1	3
CC	GO:0034708	methyltransferase complex	6/205	96/19886	0.000478623459611899	0.00339109812873962	0.0025833875423621	CLNS1A/SNRPE/SNRPF/SNRPD1/SNRPB/SNRPG	6
CC	GO:0044391	ribosomal subunit	8/205	188/19886	0.000761214549430575	0.00528092593667462	0.00402308566694668	MRPL15/MRPL3/MRPS35/MRPL47/MRPL13/RPS17/NPM1/RPL36A	8
CC	GO:0005840	ribosome	9/205	246/19886	0.00106002166120426	0.00720382067716364	0.00548797465843666	MRPL15/MRPL3/MRPS35/MRPL47/MRPL13/RPL22L1/RPS17/NPM1/RPL36A	9
CC	GO:0015934	large ribosomal subunit	6/205	117/19886	0.00135121602125989	0.00899909870159088	0.00685564339207651	MRPL15/MRPL3/MRPL47/MRPL13/NPM1/RPL36A	6
CC	GO:0005697	telomerase holoenzyme complex	3/205	22/19886	0.00143873801515166	0.00939411292246082	0.00715657093192053	SNRPE/PTGES3/SNRPB	3
CC	GO:0005788	endoplasmic reticulum lumen	10/205	313/19886	0.00157500600425456	0.0100860961426302	0.00768373374545243	EDN1/RCN1/SERPINH1/RCN2/FUCA2/RNASET2/CTSC/SERPINA1/PDIA3/HSP90B1	10
CC	GO:0000313	organellar ribosome	5/205	89/19886	0.00228364260047436	0.0140824627029252	0.0107282235226963	MRPL15/MRPL3/MRPS35/MRPL47/MRPL13	5
CC	GO:0005761	mitochondrial ribosome	5/205	89/19886	0.00228364260047436	0.0140824627029252	0.0107282235226963	MRPL15/MRPL3/MRPS35/MRPL47/MRPL13	5
CC	GO:0044295	axonal growth cone	3/205	27/19886	0.0026311547760194	0.0152145584583312	0.0115906704234481	FKBP4/HSP90AB1/HSP90AA1	3
CC	GO:0000315	organellar large ribosomal subunit	4/205	56/19886	0.00264998315490453	0.0152145584583312	0.0115906704234481	MRPL15/MRPL3/MRPL47/MRPL13	4
CC	GO:0005762	mitochondrial large ribosomal subunit	4/205	56/19886	0.00264998315490453	0.0152145584583312	0.0115906704234481	MRPL15/MRPL3/MRPL47/MRPL13	4
CC	GO:0005791	rough endoplasmic reticulum	4/205	56/19886	0.00264998315490453	0.0152145584583312	0.0115906704234481	EDN1/TMEM97/STAU1/SRP9	4
CC	GO:0035580	specific granule lumen	4/205	62/19886	0.0038366577509121	0.0216543564585378	0.0164966015694882	CXCL1/NIT2/ILF2/GGH	4
CC	GO:0001650	fibrillar center	6/205	150/19886	0.00467477318515312	0.0259449911775998	0.019765269081086	SPATA2/RAE1/SNRPB2/FBL/NONO/MTDH	6
CC	GO:0036464	cytoplasmic ribonucleoprotein granule	8/205	253/19886	0.00484290053587511	0.0264374734171543	0.0201404491655893	CNOT7/SSB/SNRPB2/STAU1/CTSH/ZNFX1/SNRPG/NCL	8
CC	GO:0019774	proteasome core complex, beta-subunit complex	2/205	11/19886	0.00547101604465658	0.0289182276646133	0.0220303235883414	PSMB2/PSMB3	2
CC	GO:0030877	beta-catenin destruction complex	2/205	11/19886	0.00547101604465658	0.0289182276646133	0.0220303235883414	CACYBP/CTNNB1	2
CC	GO:0042581	specific granule	6/205	160/19886	0.00637084880133075	0.0331483226694241	0.0252528710710643	CXCL1/NIT2/CD47/ILF2/MLEC/GGH	6
CC	GO:0098576	lumenal side of membrane	3/205	38/19886	0.00698447253490504	0.0355909767663306	0.0271137202487298	CTSA/BCAP31/PAM16	3
CC	GO:0035770	ribonucleoprotein granule	8/205	270/19886	0.00708504611784467	0.0355909767663306	0.0271137202487298	CNOT7/SSB/SNRPB2/STAU1/CTSH/ZNFX1/SNRPG/NCL	8
CC	GO:0070820	tertiary granule	6/205	164/19886	0.00716094727730976	0.0355909767663306	0.0271137202487298	CXCL1/NIT2/CD47/ILF2/CTSH/GGH	6
CC	GO:0044292	dendrite terminus	2/205	13/19886	0.00765446035312405	0.0374843426116222	0.0285561137012832	HSP90AB1/HSP90AA1	2
CC	GO:0016324	apical plasma membrane	10/205	403/19886	0.00923201081331174	0.0445544869685914	0.0339422518079043	SLC43A1/EPCAM/CTSB/PARD6B/MTDH/CLDN1/CLDN4/ATP1B1/HSP90AA1/BST2	10
CC	GO:0045177	apical part of cell	11/205	469/19886	0.00963913368251942	0.0458547359468424	0.0349328002629651	SLC43A1/EPCAM/CTSB/PARD6B/MTDH/CLDN1/CTNNB1/CLDN4/ATP1B1/HSP90AA1/BST2	11
CC	GO:1902554	serine/threonine protein kinase complex	5/205	128/19886	0.0105618911682446	0.0495367571693724	0.037737817220859	CDK4/CKS2/CDK6/PARD6B/CSNK2B	5
CC	GO:0005759	mitochondrial matrix	11/205	487/19886	0.0125033476391722	0.0578279828311714	0.0440541927052704	C1QBP/HSPD1/MRPL15/MRPL3/MRPS35/MRPL47/HSPE1/CHPF/MRPL13/PAM16/LACTB2	11
CC	GO:0045178	basal part of cell	8/205	301/19886	0.0130833539825848	0.0596816010438459	0.0454663058371009	EDN1/CLDN7/EPCAM/CLDN1/CTNNB1/CLDN4/ATP1B1/HSP90AA1	8
CC	GO:0031970	organelle envelope lumen	4/205	89/19886	0.013554475097311	0.0609951379378995	0.0464669772183776	CACYBP/RNASET2/COA6/PRELID3B	4
CC	GO:0062023	collagen-containing extracellular matrix	10/205	429/19886	0.0138352135880884	0.0614283483311125	0.0467970031540955	SERPINH1/CTSC/GDF15/CTSB/S100A4/SERPINA1/CTSH/MDK/HSP90B1/HSP90AA1	10
MF	GO:0051082	unfolded protein binding	17/201	122/18496	1.96390269008802e-14	7.81633270655032e-12	6.75995978588192e-12	CCT2/HSPD1/CCT4/SERPINH1/PFDN4/CCT6A/HSPE1/CCT3/PFDN2/TCP1/PTGES3/HSP90AB1/NPM1/DNAJA1/HSPA6/HSP90B1/HSP90AA1	17
MF	GO:0044183	protein folding chaperone	12/201	66/18496	5.7468277309833e-12	1.14361871846568e-09	9.89059298963968e-10	CCT2/HSPD1/CCT4/CCT6A/HSPE1/CCT3/PFDN2/TCP1/HSP90AB1/HSPA6/HSP90B1/HSP90AA1	12
MF	GO:0140662	ATP-dependent protein folding chaperone	10/201	40/18496	1.17154932134532e-11	1.55425543298479e-09	1.34419869501726e-09	CCT2/HSPD1/CCT4/CCT6A/CCT3/TCP1/HSP90AB1/HSPA6/HSP90B1/HSP90AA1	10
MF	GO:0008009	chemokine activity	7/201	49/18496	9.40937566097434e-07	8.76638223996398e-05	7.5816106650839e-05	CXCL1/CXCL2/CXCL16/CXCL3/CCL20/CXCL5/CXCL8	7
MF	GO:0045236	CXCR chemokine receptor binding	5/201	18/18496	1.10130430150301e-06	8.76638223996398e-05	7.5816106650839e-05	CXCL1/CXCL2/CXCL3/CXCL5/CXCL8	5
MF	GO:0042379	chemokine receptor binding	7/201	74/18496	1.56736807536559e-05	0.00103968748999251	0.000899174316920258	CXCL1/CXCL2/CXCL16/CXCL3/CCL20/CXCL5/CXCL8	7
MF	GO:0001664	G protein-coupled receptor binding	11/201	291/18496	0.000354275702941131	0.0201431042529386	0.0174207751671804	EDN1/C1QBP/CXCL1/SNX5/CXCL2/CXCL16/CXCL3/CCL20/CXCL5/DNAJA1/CXCL8	11
MF	GO:1990226	histone methyltransferase binding	3/201	15/18496	0.000522427076330438	0.025213405484103	0.0218058280700917	HSP90AB1/CBX3/CTNNB1	3
MF	GO:0031625	ubiquitin protein ligase binding	11/201	308/18496	0.000570152385318912	0.025213405484103	0.0218058280700917	LAPTM4B/CCT2/HSPD1/CACYBP/TCP1/HSP90AB1/PSMA3/CTNNB1/DNAJA1/HSPA6/HSP90AA1	11
MF	GO:0003735	structural constituent of ribosome	8/201	176/18496	0.000693783654000969	0.0276125894292386	0.0238807636692965	MRPL15/MRPL3/MRPS35/MRPL47/MRPL13/RPL22L1/RPS17/RPL36A	8
MF	GO:0044389	ubiquitin-like protein ligase binding	11/201	327/18496	0.000931695059471054	0.03371042124268	0.0291544769805775	LAPTM4B/CCT2/HSPD1/CACYBP/TCP1/HSP90AB1/PSMA3/CTNNB1/DNAJA1/HSPA6/HSP90AA1	11
MF	GO:0045296	cadherin binding	11/201	334/18496	0.0011055254126084	0.0338384589324111	0.0292652104493478	SNX5/ATIC/PAICS/EPCAM/HSP90AB1/RAN/CTNNB1/FXYD5/GPRC5A/YWHAB/ENO1	11
MF	GO:0005125	cytokine activity	9/201	237/18496	0.00117375759832698	0.0338384589324111	0.0292652104493478	EDN1/CXCL1/CXCL2/CXCL16/GDF15/CXCL3/CCL20/CXCL5/CXCL8	9
MF	GO:0003725	double-stranded RNA binding	5/201	73/18496	0.00119029755038632	0.0338384589324111	0.0292652104493478	HSPD1/STAU1/ILF2/HSP90AB1/MTDH	5
MF	GO:0070182	DNA polymerase binding	3/201	22/18496	0.001671901543663	0.0429683607919285	0.0371612112641116	PTGES3/HSP90AB1/HSP90AA1	3
MF	GO:0016853	isomerase activity	7/201	158/18496	0.00172737128811773	0.0429683607919285	0.0371612112641116	EBPL/HSPD1/RPIA/FKBP4/FKBP1A/PTGES3/PDIA3	7
MF	GO:0016860	intramolecular oxidoreductase activity	4/201	49/18496	0.00195694902262547	0.045815630059114	0.0396236737088873	EBPL/RPIA/PTGES3/PDIA3	4
category	subcategory	ID	Description	GeneRatio	BgRatio	pvalue	p.adjust	qvalue	geneID	Count
Genetic Information Processing	Folding, sorting and degradation	hsa03050	Proteasome	9/130	46/9440	9.65935967946854e-09	1.93187193589371e-06	1.65734276605618e-06	PSMA1/PSMA7/PSMB2/PSMA5/PSMA3/ADRM1/POMP/PSMB3/SEM1	9
Organismal Systems	Immune system	hsa04657	IL-17 signaling pathway	10/130	95/9440	6.49759046252019e-07	6.49759046252019e-05	5.57424865995153e-05	CXCL1/CXCL2/HSP90AB1/CXCL3/CCL20/CXCL5/TNFAIP3/HSP90B1/HSP90AA1/CXCL8	10
Human Diseases	Infectious disease: bacterial	hsa05134	Legionellosis	6/130	56/9440	0.000112215504021323	0.00748103360142154	0.00641793935279848	HSPD1/CXCL1/CXCL2/CXCL3/HSPA6/CXCL8	6
Environmental Information Processing	Signal transduction	hsa04668	TNF signaling pathway	8/130	119/9440	0.000227294131148057	0.0113647065574029	0.00974972194135087	EDN1/CXCL1/CXCL2/CXCL3/CCL20/MAP3K8/CXCL5/TNFAIP3	8
Genetic Information Processing	Transcription	hsa03040	Spliceosome	11/130	237/9440	0.000415513749779218	0.0139559147536266	0.0119727058149533	SNRPC/SNRPE/SNRPB2/MAGOH/SNRPF/SNRPD1/SNRPB/HNRNPA1/SNRPG/HSPA6/LSM7	11
Cellular Processes	Transport and catabolism	hsa04142	Lysosome	8/130	133/9440	0.000483626976474771	0.0139559147536266	0.0119727058149533	LAPTM4B/NCOA7/CTSA/FUCA2/CTSC/AP1S1/CTSB/CTSH	8
NA	NA	hsa03272	Virion - Hepatitis viruses	5/130	48/9440	0.000488457016376931	0.0139559147536266	0.0119727058149533	CLDN3/CLDN7/EPCAM/CLDN1/CLDN4	5
Genetic Information Processing	Folding, sorting and degradation	hsa04141	Protein processing in endoplasmic reticulum	9/130	171/9440	0.000574016108155443	0.0143504027038861	0.0123111349512286	BCAP31/RPN2/HSP90AB1/DNAJA1/PDIA3/KRTCAP2/HSPA6/HSP90B1/HSP90AA1	9
Genetic Information Processing	Folding, sorting and degradation	hsa03018	RNA degradation	6/130	78/9440	0.000693583184691968	0.0154129596598215	0.0132226969713206	CNOT7/HSPD1/EXOSC5/XRN2/LSM7/ENO1	6
Human Diseases	Neurodegenerative disease	hsa05017	Spinocerebellar ataxia	8/130	144/9440	0.000818714357726705	0.0163742871545341	0.0140474147694161	PSMA1/PSMA7/PSMB2/PSMA5/PSMA3/ADRM1/PSMB3/SEM1	8
Organismal Systems	Immune system	hsa04621	NOD-like receptor signaling pathway	9/130	189/9440	0.00117228852191011	0.021314336762002	0.0182854573274017	CXCL1/RIPK2/CXCL2/CTSB/HSP90AB1/CXCL3/TNFAIP3/HSP90AA1/CXCL8	9
Human Diseases	Neurodegenerative disease	hsa05020	Prion disease	11/130	278/9440	0.0015462669963628	0.0238907768906244	0.0204957717535356	PSMA1/STIP1/PSMA7/PSMB2/PSMA5/PSMA3/CSNK2B/ADRM1/PSMB3/HSPA6/SEM1	11
Human Diseases	Infectious disease: viral	hsa05160	Hepatitis C	8/130	159/9440	0.00155290049789058	0.0238907768906244	0.0204957717535356	CDK4/CLDN3/CDK6/CLDN7/CLDN1/CTNNB1/CLDN4/YWHAB	8
Human Diseases	Immune disease	hsa05323	Rheumatoid arthritis	6/130	95/9440	0.00194081739945203	0.0277259628493147	0.0237859576023068	CXCL1/CXCL2/CXCL3/CCL20/CXCL5/CXCL8	6
Environmental Information Processing	Signaling molecules and interaction	hsa04061	Viral protein interaction with cytokine and cytokine receptor	6/130	100/9440	0.00251764653124561	0.0335686204166081	0.0287983427784585	CXCL1/CXCL2/CXCL3/CCL20/CXCL5/CXCL8	6
Human Diseases	Cardiovascular disease	hsa05417	Lipid and atherosclerosis	9/130	216/9440	0.00292911152615943	0.0366138940769929	0.0314108670239465	HSPD1/CXCL1/CXCL2/HSP90AB1/CXCL3/HSPA6/HSP90B1/HSP90AA1/CXCL8	9
Environmental Information Processing	Signal transduction	hsa04064	NF-kappa B signaling pathway	6/130	105/9440	0.00321486208182398	0.037821906844988	0.0324472148196476	CXCL1/CXCL2/CSNK2B/CXCL3/TNFAIP3/CXCL8	6
Organismal Systems	Immune system	hsa04612	Antigen processing and presentation	5/130	81/9440	0.00509503324016306	0.0566114804462562	0.0485666911196829	CTSB/HSP90AB1/PDIA3/HSPA6/HSP90AA1	5
